# Supplementary material for: The stringent response regulates the poly-β-hydroxybutyrate (PHB) synthesis in Azotobacter vinelandii
Source: PLoS One. 2024 Apr 4;19(4):e0299640. doi: 10.1371/journal.pone.0299640 (PMC10994330; doi:10.1371/journal.pone.0299640)
Supplement: S1 File — Fold change ±1 from UWdksA strain. (TXT) [file pone.0299640.s006.txt]

Gen	logFC	logCPM	PValue	FDR	D_1	D_2	D_3	U_1	U_2	U_3	D_1	D_2	D_3	U_1	U_2	U_3	DE	Regulation
Name=AVIN_RS24455;locus_tag=AVIN_RS24455;old_locus_tag=Avin_10980 conserved hypothetical protein	-4.173925491	4.384915708	7.85E-197	9.49E-195	39	39	53	963	664	837	1.599669581	2.069356447	2.995011437	43.08043953	37.44598378	36.96218461	100	UP_U_DOWN_D
Name=AVIN_RS08215;locus_tag=AVIN_RS08215;old_locus_tag=Avin_17900 sulphate transporter	-4.060811334	6.592632392	0	0	247	205	208	4091	2970	4397	10.13124068	10.87738645	11.75400715	183.0135806	167.4918251	194.1729101	100	UP_U_DOWN_D
Name=AVIN_RS05260;locus_tag=AVIN_RS05260;old_locus_tag=Avin_11580 acetyltransferase (GNAT) family	-3.595453306	5.729690701	4.37E-279	1.29E-276	199	152	141	2351	1659	2130	8.162416582	8.0651841	7.967860615	105.1735341	93.55856491	94.06147339	100	UP_U_DOWN_D
Name=AVIN_RS13720;locus_tag=AVIN_RS13720;old_locus_tag=Avin_30040 Glycosyl transferase, group 1 family protei	-3.51397426	4.022648658	1.15E-137	6.89E-136	61	52	44	713	450	704	2.502047294	2.759141929	2.486424589	31.8965248	25.37754925	31.08886257	100	UP_U_DOWN_D
Name=AVIN_RS13750;locus_tag=AVIN_RS13750;old_locus_tag=Avin_30100 Glycosyl transferase, family 2 protein	-3.465622251	3.857592868	2.10E-126	1.10E-124	40	42	61	597	465	584	1.64068675	2.228537712	3.447088635	26.70718837	26.22346756	25.78962463	100	UP_U_DOWN_D
Name=AVIN_RS13745;locus_tag=AVIN_RS13745;old_locus_tag=Avin_30090 glycosyl transferase, family 2 protein	-3.460088057	4.959839422	3.55E-212	4.93E-210	101	103	107	1211	1017	1324	4.142734044	5.465223436	6.046532524	54.17488294	57.35326131	58.46825857	100	UP_U_DOWN_D
Name=AVIN_RS13645;locus_tag=AVIN_RS13645;old_locus_tag=Avin_29890 Low molecular weight phosphotyrosine protein phosphatase	-3.388637039	4.190998148	9.68E-142	6.34E-140	58	57	75	693	622	748	2.378995788	3.024444037	4.238223731	31.00181163	35.07741252	33.03191648	100	UP_U_DOWN_D
Name=AVIN_RS13700;locus_tag=AVIN_RS13700;old_locus_tag=Avin_30000 Glycosyl transferase, group 1 family protein	-3.364248425	4.803026737	6.91E-208	9.31E-206	113	93	92	1197	872	1105	4.634940069	4.934619219	5.198887777	53.54858372	49.17605099	48.79714934	100	UP_U_DOWN_D
Name=rlmF;locus_tag=AVIN_RS05265;old_locus_tag=Avin_11590 Conserved hypothetical protein	-3.332054922	5.850505098	7.39E-243	1.34E-240	281	202	154	2468	1831	2270	11.52582442	10.71820519	8.702486062	110.4076062	103.2584282	100.2439176	100	UP_U_DOWN_D
Name=AVIN_RS26365;locus_tag=AVIN_RS26365 hypothetical protein	-3.252053143	1.016080876	3.44E-22	1.92E-21	6	12	4	63	92	60	0.246103013	0.636725061	0.226038599	2.818346511	5.188298958	2.649618969	100	UP_U_DOWN_D
Name=pdxH;locus_tag=AVIN_RS08940;old_locus_tag=Avin_19500 pyridoxamine 5-phosphate oxidase	-3.23857115	8.722834781	0	0	1890	1513	1505	16772	14304	16624	77.52244895	80.28041805	85.04702288	750.3064713	806.6676989	734.1210956	100	UP_U_DOWN_D
Name=AVIN_RS13735;locus_tag=AVIN_RS13735;old_locus_tag=Avin_30070 "DegT/DnrJ/EryC1/StrS aminotransferase family	-3.235876958	4.604414052	2.16E-172	2.04E-170	123	89	71	1064	736	946	5.045111757	4.722377532	4.012185132	47.59874108	41.50639166	41.77565907	100	UP_U_DOWN_D
Name=AVIN_RS02715;locus_tag=AVIN_RS02715;old_locus_tag=Avin_05840 tartrate transporter	-3.186688253	4.388353292	5.56E-147	3.98E-145	96	92	62	755	710	874	3.9376482	4.881558797	3.503598285	33.77542248	40.04013326	38.59611631	100	UP_U_DOWN_D
Name=AVIN_RS19740;locus_tag=AVIN_RS19740;old_locus_tag=Avin_43300 glyoxylate glcG protein	-3.00680756	3.037850261	1.18E-40	1.15E-39	54	35	20	286	174	451	2.214927113	1.85711476	1.130192995	12.79439845	9.812652377	19.91630258	100	UP_U_DOWN_D
Name=AVIN_RS13695;locus_tag=AVIN_RS13695;old_locus_tag=Avin_29990 Glycosyl transferase, group 1 family protein	-2.987603168	4.534452554	6.10E-157	4.79E-155	112	103	97	965	719	877	4.593922901	5.465223436	5.481436026	43.16991085	40.54768425	38.72859726	100	UP_U_DOWN_D
Name=AVIN_RS08175;locus_tag=AVIN_RS08175;old_locus_tag=Avin_17810 hypothetical protein	-2.954315961	5.703318075	3.24E-212	4.64E-210	267	227	225	2152	1621	1994	10.95158406	12.04471573	12.71467119	96.27113798	91.41557186	88.05567039	100	UP_U_DOWN_D
Name=AVIN_RS08205;locus_tag=AVIN_RS08205;old_locus_tag=Avin_17870 "conserved hypothetical protein	-2.948827124	5.060165436	6.39E-145	4.43E-143	204	121	140	1294	912	1508	8.367502426	6.420311027	7.911350965	57.88794263	51.43183315	66.59375675	100	UP_U_DOWN_D
Name=AVIN_RS19025;locus_tag=AVIN_RS19025;old_locus_tag=Avin_41750 dihydrolipoamide acetyltransferase,acetoin dehydrogeanse E2 component, AcoC	-2.91617187	4.177704148	9.07E-131	4.86E-129	89	85	80	675	583	723	3.650528019	4.510135845	4.52077198	30.19656977	32.87802492	31.92790857	100	UP_U_DOWN_D
Name=AVIN_RS13705;locus_tag=AVIN_RS13705;old_locus_tag=Avin_30010 Conserved hypothetical protein	-2.908430639	4.590037037	8.22E-162	7.04E-160	138	99	105	980	744	923	5.660369288	5.252981749	5.933513224	43.84094573	41.9575481	40.7599718	100	UP_U_DOWN_D
Name=AVIN_RS08210;locus_tag=AVIN_RS08210;old_locus_tag=Avin_17880 NADH-ubiquinone oxidoreductase, chain 5	-2.868004979	4.786991151	4.71E-121	2.31E-119	182	112	111	920	842	1270	7.465124713	5.942767231	6.272571123	41.1568062	47.48421438	56.0836015	100	UP_U_DOWN_D
Name=AVIN_RS04685;locus_tag=AVIN_RS04685;old_locus_tag=Avin_10300 malonate decarboxylase subunit delta	-2.858918634	1.231502585	3.03E-21	1.64E-20	11	13	9	73	104	67	0.451188856	0.689785482	0.508586848	3.265703101	5.865033605	2.958741182	100	UP_U_DOWN_D
Name=AVIN_RS26605;locus_tag=AVIN_RS26605 hypothetical protein	-2.830269634	2.042477321	2.46E-30	1.79E-29	33	13	14	138	95	209	1.353566569	0.689785482	0.791135097	6.17352093	5.35748262	9.229506074	100	UP_U_DOWN_D
Name=AVIN_RS19020;locus_tag=AVIN_RS19020;old_locus_tag=Avin_41740 acetoin:2,6-dichlorophenolindophenol oxidoreductase beta subunit AcoB	-2.754006976	4.104988027	2.88E-101	9.63E-100	102	73	92	713	553	590	4.183751213	3.873410785	5.198887777	31.8965248	31.1861883	26.05458652	100	UP_U_DOWN_D
Name=AVIN_RS13785;locus_tag=AVIN_RS13785;old_locus_tag=Avin_30200 Xylose isomerase-type TIM-barrel protein	-2.709528763	3.324643839	5.12E-73	9.89E-72	51	61	46	410	282	384	2.091875606	3.236685724	2.599443889	18.34162015	15.9032642	16.9575614	100	UP_U_DOWN_D
Name=AVIN_RS13755;locus_tag=AVIN_RS13755;old_locus_tag=Avin_30120 Glycosyl transferase, family 2 protei	-2.707736424	4.168892622	9.10E-120	4.34E-118	118	83	87	722	518	704	4.840025913	4.404015002	4.916339529	32.29914573	29.21237892	31.08886257	100	UP_U_DOWN_D
Name=AVIN_RS19265;locus_tag=AVIN_RS19265;old_locus_tag=Avin_42350 Isochorismatase hydrolase	-2.703881563	4.335082723	2.31E-129	1.22E-127	130	93	101	809	616	751	5.332231938	4.934619219	5.707474625	36.19114806	34.7390452	33.16439742	100	UP_U_DOWN_D
Name=AVIN_RS13690;locus_tag=AVIN_RS13690;old_locus_tag=Avin_29980 Glycosyl transferase, family 2 protein	-2.67725005	4.055716499	5.25E-80	1.15E-78	114	102	56	741	471	580	4.675957238	5.412163014	3.164540386	33.14912325	26.56183488	25.61298336	100	UP_U_DOWN_D
Name=AVIN_RS02505;locus_tag=AVIN_RS02505;old_locus_tag=Avin_05340 "Glycosyl transferase, family 2	-2.65642132	4.996521114	2.76E-152	2.06E-150	200	185	143	1293	937	1213	8.203433751	9.816178016	8.080879915	57.84320697	52.841697	53.56646348	100	UP_U_DOWN_D
Name=AVIN_RS04680;locus_tag=AVIN_RS04680;old_locus_tag=Avin_10290 Triphosphoribosyl-dephospho-CoA synthase	-2.640624764	2.242968217	5.27E-36	4.61E-35	37	18	23	180	170	145	1.517635244	0.955087591	1.299721944	8.052418604	9.587074162	6.403245841	100	UP_U_DOWN_D
Name=AVIN_RS02495;locus_tag=AVIN_RS02495;old_locus_tag=Avin_05320 Polysaccharide deacetylas	-2.543231919	5.497042213	1.65E-143	1.10E-141	342	257	207	1874	1244	1725	14.02787171	13.63652838	11.6974975	83.8346248	70.15482504	76.17654535	100	UP_U_DOWN_D
Name=AVIN_RS08935;locus_tag=AVIN_RS08935;old_locus_tag=Avin_19490 outer membrane protein, OmpA/MotB family	-2.541632341	8.523147384	1.62E-191	1.78E-189	2387	2228	1901	13954	11762	13480	97.90798182	118.2186196	107.4248442	624.2413845	663.3127429	595.2810616	100	UP_U_DOWN_D
Name=AVIN_RS13680;locus_tag=AVIN_RS13680;old_locus_tag=Avin_29960 UDP-glucose/GDP-mannose dehydrogenase protein	-2.541056744	5.077445773	5.22E-149	3.79E-147	226	199	173	1344	1021	1228	9.269880139	10.55902392	9.776169407	60.12472558	57.57883952	54.22886822	100	UP_U_DOWN_D
Name=acs;locus_tag=AVIN_RS15710;old_locus_tag=Avin_34530 acetate-CoA ligase	-2.531779703	6.182698087	6.51E-111	2.58E-109	518	450	334	2579	1863	3390	21.24689341	23.87718977	18.87422302	115.3732643	105.0630539	149.7034717	100	UP_U_DOWN_D
Name=AVIN_RS02500;locus_tag=AVIN_RS02500;old_locus_tag=Avin_05330 Glycosyl transferase, family 2	-2.527901446	5.151378779	6.87E-138	4.16E-136	264	207	167	1475	991	1331	10.82853255	10.98350729	9.437111509	65.98509689	55.88700291	58.77738079	100	UP_U_DOWN_D
Name=AVIN_RS19260;locus_tag=AVIN_RS19260;old_locus_tag=Avin_42340 antibiotic biosynthesis monooxigenase	-2.511222592	3.271678775	4.52E-68	7.93E-67	74	48	51	386	288	341	3.035270488	2.546900242	2.881992137	17.26796434	16.24163152	15.05866781	100	UP_U_DOWN_D
Name=AVIN_RS19735;locus_tag=AVIN_RS19735;old_locus_tag=Avin_43290 malate synthase G	-2.507573518	5.501674269	7.47E-85	1.85E-83	336	247	239	1595	1078	2208	13.7817687	13.10592416	13.50580629	71.35337596	60.7933291	97.50597805	100	UP_U_DOWN_D
Name=AVIN_RS13790;locus_tag=AVIN_RS13790;old_locus_tag=Avin_30210 oxidoreductase protein	-2.45124916	3.416794624	2.76E-55	3.87E-54	84	60	54	454	247	426	3.445442175	3.183625303	3.051521087	20.30998915	13.92945481	18.81229468	100	UP_U_DOWN_D
Name=AVIN_RS13685;locus_tag=AVIN_RS13685;old_locus_tag=Avin_29970 Glycosyl transferase, family 2 protein	-2.436851344	4.339870014	2.26E-107	8.40E-106	153	105	123	725	633	763	6.275626819	5.57134428	6.95068692	32.43335271	35.69775261	33.69432122	100	UP_U_DOWN_D
Name=AVIN_RS02510;locus_tag=AVIN_RS02510;old_locus_tag=Avin_05350 O-antigen polymerase, Wzy protein	-2.389960658	3.979793508	2.90E-85	7.26E-84	116	103	85	642	446	560	4.757991576	5.465223436	4.803320229	28.72029302	25.15197104	24.72977704	100	UP_U_DOWN_D
Name=AVIN_RS13710;locus_tag=AVIN_RS13710;old_locus_tag=Avin_30020 Glycosyl transferase, group 1 family protein	-2.354404917	4.464272161	8.58E-107	3.07E-105	174	130	132	783	624	897	7.136987363	6.897854822	7.459273767	35.02802093	35.19020163	39.61180358	100	UP_U_DOWN_D
Name=AVIN_RS02530;locus_tag=AVIN_RS02530;old_locus_tag=Avin_05390 exopolysaccharide biosynthesis protein	-2.35304357	4.529711767	1.08E-114	4.54E-113	190	143	125	901	665	843	7.793262063	7.587640304	7.063706219	40.30682868	37.50237834	37.22714651	100	UP_U_DOWN_D
Name=AVIN_RS13730;locus_tag=AVIN_RS13730;old_locus_tag=Avin_30060 Trimeric LpxA-like family protein	-2.338332339	5.33352906	8.64E-123	4.29E-121	326	234	247	1665	1099	1459	13.37159701	12.41613868	13.95788349	74.48487209	61.97761473	64.42990125	100	UP_U_DOWN_D
Name=AVIN_RS21165;locus_tag=AVIN_RS21165;old_locus_tag=Avin_46340 hypothetical protein	-2.315871787	2.96227179	2.14E-50	2.68E-49	68	39	49	272	218	311	2.789167475	2.069356447	2.768972838	12.16809922	12.29401275	13.73385832	100	UP_U_DOWN_D
Name=AVIN_RS02485;locus_tag=AVIN_RS02485;old_locus_tag=Avin_05300 conserved hypothetical protein	-2.313019881	6.117074967	5.42E-139	3.41E-137	616	451	357	2693	2122	2397	25.26657595	23.93025019	20.17394496	120.4731294	119.6692434	105.8522778	100	UP_U_DOWN_D
Name=AVIN_RS21180;locus_tag=AVIN_RS21180;old_locus_tag=Avin_46370 Transcriptional regulator, LysR-family	-2.28213436	3.862323083	8.62E-70	1.55E-68	126	84	89	522	374	610	5.168163263	4.457075424	5.029358828	23.35201395	21.09156316	26.93779285	100	UP_U_DOWN_D
Name=pqqF;locus_tag=AVIN_RS18970;old_locus_tag=Avin_41610 "coenzyme PQQ biosynthesis protein F	-2.27250712	3.704322779	1.39E-70	2.55E-69	117	83	70	513	381	445	4.799008744	4.404015002	3.955675483	22.94939302	21.48632503	19.65134068	100	UP_U_DOWN_D
Name=AVIN_RS14625;locus_tag=AVIN_RS14625;old_locus_tag=Avin_32050 Conserved hypothetical protein	-2.266703754	5.634235037	8.49E-118	3.81E-116	422	261	353	1816	1432	1897	17.30924521	13.84877007	19.94790636	81.23995658	80.75700117	83.77211973	100	UP_U_DOWN_D
Name=AVIN_RS05270;locus_tag=AVIN_RS05270;old_locus_tag=Avin_11600 intracellular signalling protein with diguanylate cyclase and phosphodiesterase activities	-2.232757197	5.439644158	3.18E-137	1.87E-135	399	262	267	1631	1293	1542	16.36585033	13.90183049	15.08807648	72.96385968	72.91815818	68.09520749	100	UP_U_DOWN_D
Name=rmf;locus_tag=AVIN_RS08655;old_locus_tag=Avin_18910 Ribosome modulation factor	-2.228891813	6.752520788	1.56E-134	8.66E-133	970	708	638	3598	3038	4527	39.78665369	37.56677857	36.05315654	160.9589008	171.3266547	199.9137512	100	UP_U_DOWN_D
Name=adhP;locus_tag=AVIN_RS03700;old_locus_tag=Avin_07960 Zinc-containing alcohol dehydrogenase	-2.212338375	6.364724987	3.91E-159	3.23E-157	758	537	492	3097	2334	3071	31.09101392	28.49344646	27.80274768	138.5463356	131.6248888	135.6163309	100	UP_U_DOWN_D
Name=AVIN_RS05105;locus_tag=AVIN_RS05105;old_locus_tag=Avin_11240 PhoH-like protein	-2.201235848	5.993426608	8.93E-137	5.20E-135	558	403	421	2318	1711	2551	22.88758017	21.38334995	23.79056255	103.6972574	96.49108171	112.6529665	100	UP_U_DOWN_D
Name=AVIN_RS02490;locus_tag=AVIN_RS02490;old_locus_tag=Avin_05310 transmembrane protein	-2.185295911	5.279596547	1.68E-99	5.43E-98	351	292	209	1572	1071	1345	14.39702623	15.49364314	11.8105168	70.32445581	60.39856722	59.39562521	100	UP_U_DOWN_D
Name=AVIN_RS13725;locus_tag=AVIN_RS13725;old_locus_tag=Avin_30050Bacterial sugar transferase family protein	-2.185169557	4.138452621	1.82E-64	3.00E-63	165	102	117	755	454	595	6.767832844	5.412163014	6.611629021	33.77542248	25.60312747	26.27538811	100	UP_U_DOWN_D
Name=AVIN_RS12430;locus_tag=AVIN_RS12430;old_locus_tag=Avin_27210 glyceraldehyde-3-phosphate dehydrogenase	-2.178791743	8.134341722	2.98E-158	2.42E-156	2513	2036	1656	10182	8559	10009	103.0761451	108.0310186	93.57997999	455.498479	482.6809868	442.0006043	100	UP_U_DOWN_D
Name=AVIN_RS10175;locus_tag=AVIN_RS10175;old_locus_tag=Avin_22240 Thiolase protein	-2.175368248	3.283778238	1.20E-52	1.60E-51	96	59	58	324	309	349	3.9376482	3.130564881	3.277559686	14.49435349	17.42591715	15.41195033	100	UP_U_DOWN_D
Name=AVIN_RS04990;locus_tag=AVIN_RS04990;old_locus_tag=Avin_10970 GDP-mannose 6-dehydrogenase	-2.158019712	7.772701622	1.38E-167	1.25E-165	1891	1500	1467	8035	6569	7725	77.56346611	79.59063256	82.89965619	359.4510194	370.4558245	341.1384422	100	UP_U_DOWN_D
Name=hutH;locus_tag=AVIN_RS12025;old_locus_tag=Avin_26290 histidine ammonia-lyase	-2.138171415	5.089554988	3.55E-96	1.05E-94	302	226	235	1316	1045	1087	12.38718496	11.99165531	13.27976769	58.87212713	58.93230882	48.00226365	100	UP_U_DOWN_D
Name=AVIN_RS13740;locus_tag=AVIN_RS13740;old_locus_tag=Avin_30080 Polysaccharide biosynthesis protein	-2.133950026	5.153413459	3.27E-116	1.45E-114	311	250	238	1356	1026	1235	12.75633948	13.26510543	13.44929664	60.66155348	57.86081229	54.53799044	100	UP_U_DOWN_D
Name=ptsN;locus_tag=AVIN_RS05795;old_locus_tag=Avin_12770 PTS IIA-like nitrogen-regulatory protein	-2.12148507	5.79189855	8.61E-134	4.72E-132	515	353	390	1979	1619	2030	21.12384191	18.73032886	22.0387634	88.53186899	91.30278275	89.64544177	100	UP_U_DOWN_D
Name=AVIN_RS08180;locus_tag=AVIN_RS08180;old_locus_tag=Avin_17820 conserved hypothetical protein	-2.040285214	4.782721051	1.89E-86	4.80E-85	231	210	206	1069	765	928	9.474965982	11.14268856	11.64098785	47.82241938	43.14183373	40.98077338	100	UP_U_DOWN_D
Name=AVIN_RS22845;locus_tag=AVIN_RS22845;old_locus_tag=Avin_49950 Aldehyde dehydrogenase	-2.016371381	6.430775199	1.55E-119	7.31E-118	865	683	540	3191	2534	2914	35.47985097	36.24026803	30.51521087	142.7514876	142.9037996	128.6831612	100	UP_U_DOWN_D
Name=AVIN_RS04690;locus_tag=AVIN_RS04690;old_locus_tag=Avin_10310 malonate decarboxylase, beta subunit	-2.014752769	2.392143707	1.22E-24	7.42E-24	46	48	30	165	185	161	1.886789763	2.546900242	1.695289493	7.38138372	10.43299247	7.109810899	100	UP_U_DOWN_D
Name=AVIN_RS07525;locus_tag=AVIN_RS07525;old_locus_tag=Avin_16370 Transcriptional regulator, AraC family	-2.013279738	5.384834278	7.99E-111	3.14E-109	371	324	306	1489	1247	1432	15.21736961	17.19157663	17.29195282	66.61139612	70.3240087	63.23757272	100	UP_U_DOWN_D
Name=AVIN_RS19015;locus_tag=AVIN_RS19015;old_locus_tag=Avin_41730 acetoin:2,6-dichlorophenolindophenol oxidoreductase alpha subunit, AcoA	-2.006641295	4.436737694	2.42E-88	6.41E-87	212	158	152	785	598	779	8.695639776	8.38354663	8.589466762	35.11749225	33.72394323	34.40088628	100	UP_U_DOWN_D
Name=AVIN_RS09055;locus_tag=AVIN_RS09055;old_locus_tag=Avin_19730 H+-transporting two-sector ATPase, B/B subunit	-1.985232474	3.397369037	1.67E-49	2.07E-48	98	91	66	378	308	353	4.019682538	4.828498376	3.729636884	16.91007907	17.3695226	15.5885916	100	UP_U_DOWN_D
Name=AVIN_RS15785;locus_tag=AVIN_RS15785;old_locus_tag=Avin_34720 hypothetical protein	-1.979920559	5.557918306	4.31E-82	9.87E-81	538	355	279	1822	1343	1530	22.06723679	18.83644971	15.76619228	81.50837054	75.73788588	67.5652837	100	UP_U_DOWN_D
Name=mdcE;locus_tag=AVIN_RS04695;old_locus_tag=Avin_10320 Malonate decarboxylase gamma subunit	-1.977949345	2.141092289	2.36E-22	1.32E-21	41	37	28	145	153	128	1.681703919	1.963235603	1.582270193	6.486670542	8.628366745	5.652520466	100	UP_U_DOWN_D
Name=AVIN_RS04720;locus_tag=AVIN_RS04720;old_locus_tag=Avin_10380 conserved hypothetical protein	-1.972503076	3.382020596	1.03E-48	1.24E-47	112	69	74	375	267	390	4.593922901	3.661169098	4.181714082	16.77587209	15.05734589	17.2225233	100	UP_U_DOWN_D
Name=AVIN_RS18975;locus_tag=AVIN_RS18975;old_locus_tag=Avin_41620 peptidase	-1.958479134	4.698337034	3.40E-78	7.12E-77	253	224	166	998	677	909	10.37734369	11.88553446	9.380601859	44.64618759	38.17911298	40.14172737	100	UP_U_DOWN_D
Name=AVIN_RS04980;locus_tag=AVIN_RS04980;old_locus_tag=Avin_10950 alginate biosynthesis protein Alg44	-1.95402433	5.20604124	3.37E-92	9.46E-91	347	274	293	1427	1030	1206	14.23295756	14.53855555	16.55732738	63.83778527	58.08639051	53.25734127	100	UP_U_DOWN_D
Name=AVIN_RS20835;locus_tag=AVIN_RS20835;old_locus_tag=Avin_45670 hypothetical protein	-1.953746331	2.384347246	3.36E-29	2.38E-28	47	46	34	180	154	173	1.927806931	2.440779399	1.921328092	8.052418604	8.684761299	7.639734693	100	UP_U_DOWN_D
Name=rfbC;locus_tag=AVIN_RS07315;old_locus_tag=Avin_15950 dTDP-4-dehydrorhamnose 3,5-epimerase	-1.946156426	4.902813052	1.57E-79	3.38E-78	277	240	226	1185	805	978	11.36175574	12.73450121	12.77118084	53.01175581	45.39761588	43.18878919	100	UP_U_DOWN_D
Name=AVIN_RS20180;locus_tag=AVIN_RS20180;old_locus_tag=Avin_44260 NAD dependent epimerase/dehydratase	-1.925540074	4.643950137	1.08E-86	2.76E-85	258	185	188	917	677	877	10.58242954	9.816178016	10.62381415	41.02259922	38.17911298	38.72859726	100	UP_U_DOWN_D
Name=AVIN_RS26160;locus_tag=AVIN_RS26160;old_locus_tag=Avin_32040 antirepressor protein fragment; Incomplete gene (pseudogene)	-1.919225596	5.912935622	2.83E-112	1.14E-110	630	494	411	2093	1772	2077	25.84081632	26.21184832	23.22546605	93.6317341	99.9311495	91.72097663	100	UP_U_DOWN_D
Name=AVIN_RS16550;locus_tag=AVIN_RS16550;old_locus_tag=Avin_36340 conserved hypothetical protein	-1.906580076	1.110540923	1.33E-11	4.68E-11	34	12	7	77	38	89	1.394583738	0.636725061	0.395567548	3.444645736	2.142993048	3.930268137	100	UP_U_DOWN_D
Name=pdhA;locus_tag=AVIN_RS21095;old_locus_tag=Avin_46170 pyruvate dehydrogenase E1 alpha subunit	-1.902908312	8.276172449	1.83E-119	8.56E-118	3109	2653	2193	11736	8432	10555	127.5223777	140.7692988	123.9256619	525.017693	475.5188784	466.1121369	100	UP_U_DOWN_D
Name=AVIN_RS13660;locus_tag=AVIN_RS13660;old_locus_tag=Avin_29920 NAD-dependent epimerase protein	-1.894458653	6.053052893	2.16E-115	9.27E-114	663	540	503	2453	1776	2334	27.19438288	28.65262772	28.42435383	109.7365713	100.1567277	103.0701779	100	UP_U_DOWN_D
Name=gcvT;locus_tag=AVIN_RS11925;old_locus_tag=Avin_26050glycine cleavage system aminomethyltransferase GcvT	-1.883385104	5.081988613	2.60E-73	5.09E-72	362	299	218	1271	986	1060	14.84821509	15.86506609	12.31910365	56.85902248	55.60503014	46.80993511	100	UP_U_DOWN_D
Name=AVIN_RS09305;locus_tag=AVIN_RS09305;old_locus_tag=Avin_20270 DUF2934 domain-containing protein	-1.881170858	6.352905154	2.38E-95	6.94E-94	726	706	664	2728	2373	2921	29.77846452	37.46065773	37.52240744	122.0388775	133.8242764	128.9922835	100	UP_U_DOWN_D
Name=AVIN_RS04700;locus_tag=AVIN_RS04700;old_locus_tag=Avin_10330 malonate decarboxylase holo-ACP synthase	-1.880033634	1.34235926	2.31E-13	8.86E-13	33	14	17	76	94	67	1.353566569	0.742845904	0.960664046	3.399910077	5.301088066	2.958741182	100	UP_U_DOWN_D
Name=AVIN_RS10180;locus_tag=AVIN_RS10180;old_locus_tag=Avin_22250 AMP-dependent synthetase and ligase protein	-1.879215765	3.820923082	1.16E-53	1.57E-52	142	133	89	504	393	482	5.824437963	7.057036087	5.029358828	22.54677209	22.16305968	21.28527238	100	UP_U_DOWN_D
Name=AVIN_RS07185;locus_tag=AVIN_RS07185;old_locus_tag=Avin_15690 glucokinase	-1.865156989	6.296724515	4.23E-91	1.17E-89	731	738	573	2867	2204	2642	29.98355036	39.15859122	32.38002931	128.2571341	124.2935968	116.6715553	100	UP_U_DOWN_D
Name=AVIN_RS11575;locus_tag=AVIN_RS11575;old_locus_tag=Avin_25250 acyl-activating enzyme	-1.863611523	5.389403899	3.54E-99	1.12E-97	405	369	317	1493	1143	1475	16.61195335	19.57929561	17.91355897	66.79033876	64.4589751	65.13646631	100	UP_U_DOWN_D
Name=AVIN_RS13765;locus_tag=AVIN_RS13765;old_locus_tag=Avin_30140 Acyl-CoA synthetase	-1.856710775	5.80874739	2.96E-107	1.09E-105	595	430	448	2034	1541	1921	24.40521541	22.81598134	25.31632309	90.99233023	86.90400755	84.83196731	100	UP_U_DOWN_D
Name=AVIN_RS21345;locus_tag=AVIN_RS21345;old_locus_tag=Avin_46750 Short-chain dehydrogenase/reductase SDR	-1.850441859	1.302787487	3.20E-15	1.37E-14	22	23	17	71	72	88	0.902377713	1.220389699	0.960664046	3.176231783	4.06040788	3.886107821	100	UP_U_DOWN_D
Name=AVIN_RS16555;locus_tag=AVIN_RS16555;old_locus_tag=Avin_36350 conserved hypothetical protein	-1.8258727	3.117581783	4.56E-25	2.81E-24	89	61	77	308	168	370	3.650528019	3.236685724	4.351243031	13.77858294	9.474285054	16.33931697	100	UP_U_DOWN_D
Name=AVIN_RS10665;locus_tag=AVIN_RS10665;old_locus_tag=Avin_23370 Assimilatory Nitrite reductase,large subunit; NasA	-1.806445969	5.484873714	8.39E-41	8.24E-40	527	244	441	1681	1220	1453	21.61604793	12.9467429	24.92075554	75.20064263	68.80135575	64.16493936	100	UP_U_DOWN_D
Name=AVIN_RS22415;locus_tag=AVIN_RS22415;old_locus_tag=Avin_49000 nitrogenase iron protein	-1.797632861	1.196875797	2.96E-13	1.13E-12	19	19	21	64	71	77	0.779326206	1.008148012	1.186702645	2.86308217	4.004013326	3.400344343	100	UP_U_DOWN_D
Name=AVIN_RS04275;locus_tag=AVIN_RS04275;old_locus_tag=Avin_09330 siderophore biosynthesis protein, IucA/IucC	-1.79390331	4.965318338	9.44E-78	1.96E-76	350	284	216	1131	816	1088	14.35600906	15.06915977	12.20608435	50.59603023	46.01795598	48.04642396	100	UP_U_DOWN_D
Name=AVIN_RS09060;locus_tag=AVIN_RS09060;old_locus_tag=Avin_19740 ATP synthase F1, alpha subunit	-1.778972195	4.144337645	5.73E-57	8.18E-56	213	156	116	630	472	604	8.736656945	8.277425787	6.555119371	28.18346511	26.61822944	26.67283095	100	UP_U_DOWN_D
Name=AVIN_RS13715;locus_tag=AVIN_RS13715;old_locus_tag=Avin_30030 Conserved hypothetical protein	-1.772905795	3.579403591	3.13E-42	3.15E-41	136	81	109	403	347	393	5.578334951	4.297894158	6.159551823	18.02847054	19.5689102	17.35500424	100	UP_U_DOWN_D
Name=AVIN_RS04265;locus_tag=AVIN_RS04265;old_locus_tag=Avin_09310 siderophore biosynthesis protein, IucA/IucC	-1.764007803	7.086468269	6.89E-107	2.48E-105	1509	1158	1095	5080	3543	4573	61.89490765	61.44396834	61.87806648	227.2571473	199.8059044	201.9451257	100	UP_U_DOWN_D
Name=AVIN_RS06125;locus_tag=AVIN_RS06125;old_locus_tag=Avin_13430 3-ketoacyl-(acyl-carrier-protein) reductase	-1.744215519	7.070749278	3.04E-100	9.95E-99	1473	1132	1146	4219	3830	4885	60.41828958	60.06439738	64.76005862	188.7397449	215.9911414	215.7231444	100	UP_U_DOWN_D
Name=AVIN_RS07320;locus_tag=AVIN_RS07320;old_locus_tag=Avin_15960 ABC-2 transporter, permease component	-1.743078225	5.371853076	2.74E-83	6.45E-82	423	383	343	1507	1103	1377	17.35026238	20.32214151	19.38280987	67.41663798	62.20319294	60.80875533	100	UP_U_DOWN_D
Name=AVIN_RS18850;locus_tag=AVIN_RS18850;old_locus_tag=Avin_41380 sugar nucleotide epimerase	-1.737442553	4.870555191	9.35E-67	1.61E-65	302	271	241	986	877	927	12.38718496	14.37937428	13.61882559	44.10935969	49.45802376	40.93661307	100	UP_U_DOWN_D
Name=AVIN_RS07180;locus_tag=AVIN_RS07180;old_locus_tag=Avin_15680 6-phosphogluconate dehydratase	-1.736845061	7.487294235	1.11E-100	3.67E-99	1853	1698	1456	6280	5007	5978	76.0048137	90.09659606	82.27805004	280.939938	282.3675313	263.9903699	100	UP_U_DOWN_D
Name=AVIN_RS05085;locus_tag=AVIN_RS05085;old_locus_tag=Avin_11200 membrane-like protein	-1.735267872	3.278420885	5.23E-35	4.44E-34	125	80	66	364	242	320	5.127146094	4.244833737	3.729636884	16.28377984	13.64748204	14.13130117	100	UP_U_DOWN_D
Name=AVIN_RS09420;locus_tag=AVIN_RS09420;old_locus_tag=Avin_20500 Phage integrase	-1.732519726	7.49545293	1.98E-98	6.11E-97	1957	1542	1561	5724	4880	6795	80.27059925	81.81917028	88.21156326	256.0669116	275.205423	300.0693482	100	UP_U_DOWN_D
Name=AVIN_RS15925;locus_tag=AVIN_RS15925;old_locus_tag=Avin_35040 conserved hypothetical protein	-1.730975827	4.9265607	1.07E-63	1.75E-62	350	249	255	940	787	1199	14.35600906	13.21204501	14.40996069	42.05151938	44.38251391	52.94821906	100	UP_U_DOWN_D
Name=AVIN_RS04270;locus_tag=AVIN_RS04270;old_locus_tag=Avin_09320 "transporter, MFS superfamily	-1.715270972	5.151855692	6.91E-86	1.74E-84	400	314	292	1232	917	1264	16.4068675	16.66097242	16.50081773	55.11433178	51.71380592	55.81863961	100	UP_U_DOWN_D
Name=AVIN_RS09025;locus_tag=AVIN_RS09025;old_locus_tag=Avin_19670 ATP synthase F1, beta subunit	-1.714309268	6.731928423	2.79E-99	8.88E-98	1289	880	867	3819	2837	3560	52.87113052	46.6931711	48.99386634	170.8454814	159.9913494	157.2107255	100	UP_U_DOWN_D
Name=AVIN_RS21090;locus_tag=AVIN_RS21090;old_locus_tag=Avin_46160 pyruvate dehydrogenase E1 beta subunit	-1.712147672	7.591918043	7.38E-76	1.50E-74	1901	1922	1605	7236	5062	6266	77.9736378	101.9821305	90.69798785	323.7072279	285.4692318	276.708541	100	UP_U_DOWN_D
Name=AVIN_RS08380;locus_tag=AVIN_RS08380;old_locus_tag=Avin_18310 Peptidase, U32 family	-1.711432156	6.614831406	1.13E-87	2.94E-86	1181	815	805	3562	2384	3525	48.4412763	43.24424369	45.49026805	159.348417	134.4446165	155.6651144	100	UP_U_DOWN_D
Name=AVIN_RS07510;locus_tag=AVIN_RS07510;old_locus_tag=Avin_16340 conserved hypothetical protein	-1.708008186	7.452688731	6.26E-107	2.27E-105	1936	1543	1502	6281	4732	5798	79.40923871	81.8722307	84.87749393	280.9846736	266.859029	256.041513	100	UP_U_DOWN_D
Name=alc;locus_tag=AVIN_RS09680;old_locus_tag=Avin_21110 allantoicase	-1.707220145	3.736600998	2.90E-45	3.18E-44	151	132	94	433	370	462	6.193592482	7.003975666	5.311907077	19.37054031	20.86598494	20.40206606	100	UP_U_DOWN_D
Name=AVIN_RS07685;locus_tag=AVIN_RS07685;old_locus_tag=Avin_16700 acetyl-CoA hydrolase/transferase family protein	-1.705730956	6.004029251	2.94E-72	5.59E-71	784	545	511	2088	1563	2540	32.1574603	28.91792983	28.87643102	93.40805581	88.14468773	112.167203	100	UP_U_DOWN_D
Name=AVIN_RS26480;locus_tag=AVIN_RS26480 YnfA family protein	-1.686384499	6.051134775	2.80E-74	5.49E-73	661	594	632	2376	1756	2203	27.11234855	31.5178905	35.71409864	106.2919256	99.02883663	97.28517647	100	UP_U_DOWN_D
Name=AVIN_RS09195;locus_tag=AVIN_RS09195;old_locus_tag=Avin_20030 hypothetical protein	-1.685969098	5.207010207	3.92E-79	8.37E-78	399	319	339	1208	1023	1282	16.36585033	16.92627453	19.15677127	54.04067597	57.69162863	56.6135253	100	UP_U_DOWN_D
Name=AVIN_RS01955;locus_tag=AVIN_RS01955;old_locus_tag=Avin_04110 hypothetical protein	-1.672901356	3.263577838	7.81E-32	5.96E-31	118	88	70	365	223	321	4.840025913	4.66931711	3.955675483	16.3285155	12.57598552	14.17546148	100	UP_U_DOWN_D
Name=AVIN_RS08950;locus_tag=AVIN_RS08950;old_locus_tag=Avin_19520 outer membrane lipoprotein	-1.672421706	5.418283999	3.42E-73	6.67E-72	526	327	390	1497	1143	1430	21.57503076	17.3507579	22.0387634	66.96928139	64.4589751	63.14925209	100	UP_U_DOWN_D
Name=AVIN_RS02515;locus_tag=AVIN_RS02515;old_locus_tag=Avin_05360 Glycosyl transferase, group 1	-1.672352246	5.596967468	4.38E-80	9.61E-79	539	442	418	1781	1229	1611	22.10825396	23.4527064	23.6210336	79.67420852	69.30890673	71.14226931	100	UP_U_DOWN_D
Name=guaD;locus_tag=AVIN_RS10185;old_locus_tag=Avin_22260 guanine deaminase	-1.66780822	3.702266231	4.88E-43	5.08E-42	132	123	118	419	348	461	5.414266276	6.52643187	6.668138671	18.74424108	19.62530475	20.35790574	100	UP_U_DOWN_D
Name=AVIN_RS18855;locus_tag=AVIN_RS18855;old_locus_tag=Avin_41390 FAD dependent oxidoreductase	-1.659758311	7.345096138	5.09E-90	1.39E-88	1846	1363	1528	5769	4255	5481	75.71769352	72.32135479	86.34674482	258.0800163	239.9588268	242.0426928	100	UP_U_DOWN_D
Name=AVIN_RS12030;locus_tag=AVIN_RS12030;old_locus_tag=Avin_26300 formiminoglutamate deiminase	-1.657140552	4.244486489	2.07E-50	2.61E-49	241	180	134	676	512	603	9.88513767	9.550875908	7.572293067	30.24130542	28.87401159	26.62867063	100	UP_U_DOWN_D
Name=AVIN_RS09030;locus_tag=AVIN_RS09030;old_locus_tag=Avin_19680 H+-transporting two-sector ATPase, delta/epsilon subuni	-1.655532742	3.494353836	5.71E-31	4.26E-30	117	121	87	439	290	332	4.799008744	6.420311027	4.916339529	19.63895426	16.35442063	14.66122496	100	UP_U_DOWN_D
Name=AVIN_RS04260;locus_tag=AVIN_RS04260;old_locus_tag=Avin_09300 diaminopimelate decarboxylase	-1.64626781	6.828736481	3.13E-89	8.44E-88	1347	1097	909	4048	3099	3631	55.25012631	58.20728262	51.36727163	181.0899473	174.7667225	160.3461079	100	UP_U_DOWN_D
Name=AVIN_RS11855;locus_tag=AVIN_RS11855;old_locus_tag=Avin_25890 glyceraldehyde-3-phosphate dehydrogenase	-1.632186133	5.907656182	2.20E-84	5.37E-83	690	566	519	2136	1605	1936	28.30184644	30.03219869	29.32850822	95.55536744	90.513259	85.49437205	100	UP_U_DOWN_D
Name=AVIN_RS23665;locus_tag=AVIN_RS23665;old_locus_tag=Avin_51800 proton/sucrose symporter	-1.620501189	3.991974277	4.61E-43	4.81E-42	196	159	118	544	456	487	8.039365076	8.436607052	6.668138671	24.33619845	25.71591657	21.50607396	100	UP_U_DOWN_D
Name=AVIN_RS07190;locus_tag=AVIN_RS07190;old_locus_tag=Avin_15700 transcriptional regulatory protein, RpiR famil	-1.614398732	5.61555526	3.96E-78	8.27E-77	583	478	405	1674	1364	1570	23.91300938	25.36288158	22.88640815	74.88749302	76.92217151	69.33169635	100	UP_U_DOWN_D
Name=AVIN_RS13760;locus_tag=AVIN_RS13760;old_locus_tag=Avin_30130 Polysaccharide export protein	-1.595791425	5.007122563	8.06E-69	1.43E-67	406	314	253	1030	888	1093	16.65297051	16.66097242	14.29694139	46.07772868	50.07836386	48.26722555	100	UP_U_DOWN_D
Name=AVIN_RS07515;locus_tag=AVIN_RS07515;old_locus_tag=Avin_16350conserved hypothetical protein	-1.595381027	6.692978179	8.18E-71	1.51E-69	1155	929	1020	3538	2955	3190	47.37482991	49.29313177	57.63984275	158.2747612	166.6459068	140.8714085	100	UP_U_DOWN_D
Name=pqqE;locus_tag=AVIN_RS18980;old_locus_tag=Avin_41640 coenzyme PQQ biosynthesis E	-1.594971531	4.477628401	1.33E-50	1.68E-49	286	194	193	812	604	667	11.73091026	10.29372181	10.9063624	36.32535504	34.06231055	29.45493087	100	UP_U_DOWN_D
Name=AVIN_RS09310;locus_tag=AVIN_RS09310;old_locus_tag=Avin_20280 transcriptional regulator, AraC family	-1.592630978	6.536844262	3.15E-87	8.17E-86	1104	894	810	3202	2309	3260	45.2829543	47.43601701	45.7728163	143.2435798	130.2150249	143.9626306	100	UP_U_DOWN_D
Name=rfbA;locus_tag=AVIN_RS07310;old_locus_tag=Avin_15940 glucose-1-phosphate thymidylyltransferase	-1.585225809	4.712178556	4.29E-57	6.16E-56	332	219	244	944	663	851	13.61770003	11.62023235	13.78835454	42.23046201	37.38958923	37.58042904	100	UP_U_DOWN_D
Name=AVIN_RS21175;locus_tag=AVIN_RS21175;old_locus_tag=Avin_46360 conserved hypothetical protein	-1.577993436	5.200811582	2.76E-68	4.86E-67	473	345	306	1284	896	1279	19.40112082	18.30584549	17.29195282	57.44058604	50.52952029	56.48104435	100	UP_U_DOWN_D
Name=ahpF;locus_tag=AVIN_RS12040;old_locus_tag=Avin_26320 FAD-dependent pyridine nucleotide-disulphide oxidoreductase	-1.577035759	5.603224112	1.92E-78	4.08E-77	603	465	416	1632	1235	1698	24.73335276	24.67309609	23.5080143	73.00859534	69.64727406	74.98421681	100	UP_U_DOWN_D
Name=AVIN_RS15920;locus_tag=AVIN_RS15920;old_locus_tag=Avin_35030 cation/acetate symporter ActP	-1.574524547	6.564221587	5.41E-53	7.25E-52	1321	925	688	3089	2259	3590	54.18367992	49.08089008	38.87863903	138.1884504	127.3952972	158.535535	100	UP_U_DOWN_D
Name=AVIN_RS13665;locus_tag=AVIN_RS13665;old_locus_tag=Avin_29930 ABC transporter protein	-1.574291858	5.379120645	1.03E-72	1.98E-71	494	421	353	1454	1064	1383	20.26248136	22.33843754	19.94790636	65.04564806	60.00380534	61.07371723	100	UP_U_DOWN_D
Name=AVIN_RS02520;locus_tag=AVIN_RS02520;old_locus_tag=Avin_05370 lipopolysaccharide biosynthesis protein	-1.573053047	5.406967873	2.69E-67	4.66E-66	534	415	350	1548	1066	1367	21.90316811	22.02007501	19.77837741	69.2508	60.11659445	60.36715217	100	UP_U_DOWN_D
Name=AVIN_RS04935;locus_tag=AVIN_RS04935;old_locus_tag=Avin_10860 mannose-1-phosphate guanylyltransferase/mannose-6-phosphate isomerase	-1.571666663	8.684622144	6.84E-84	1.64E-82	4980	3850	3764	14636	11264	12605	204.2655004	204.2826236	212.7023217	654.7511038	635.228255	556.640785	100	UP_U_DOWN_D
Name=AVIN_RS09050;locus_tag=AVIN_RS09050;old_locus_tag=Avin_19720 ATP synthase F0, C subunit	-1.568298928	2.00432006	8.79E-16	3.85E-15	56	37	27	141	87	139	2.29696145	1.963235603	1.525760543	6.307727907	4.906326189	6.138283944	100	UP_U_DOWN_D
Name=nirD;locus_tag=AVIN_RS10660;old_locus_tag=Avin_23360 assimilatory nitrite reductase, small subunit	-1.568116965	2.910405802	1.75E-23	1.03E-22	106	66	57	265	214	212	4.347819888	3.501987833	3.221050036	11.85494961	12.06843453	9.361987023	100	UP_U_DOWN_D
Name=AVIN_RS09040;locus_tag=AVIN_RS09040;old_locus_tag=Avin_19700 lipoprotein	-1.567901036	1.472863154	2.35E-11	8.15E-11	49	18	16	103	66	81	2.009841269	0.955087591	0.904154396	4.607772868	3.722040557	3.576985608	100	UP_U_DOWN_D
Name=AVIN_RS09065;locus_tag=AVIN_RS09065;old_locus_tag=Avin_19750 H+-transporting two-sector ATPase, gamma subunit	-1.566811979	4.151529927	3.49E-41	3.45E-40	240	174	132	631	488	531	9.844120501	9.232513377	7.459273767	28.22820077	27.5205423	23.44912787	100	UP_U_DOWN_D
Name=AVIN_RS16560;locus_tag=AVIN_RS16560;old_locus_tag=Avin_36360 conserved hypothetical, protein	-1.557152453	3.722344178	7.68E-35	6.46E-34	176	119	110	478	297	456	7.219021701	6.314190183	6.216061473	21.38364496	16.74918251	20.13710416	100	UP_U_DOWN_D
Name=xdhB;locus_tag=AVIN_RS10195;old_locus_tag=Avin_22280 xanthine dehydrogenase, molybdopterin binding subunit	-1.555251409	4.618629612	3.41E-44	3.66E-43	332	204	223	913	553	838	13.61770003	10.82432603	12.60165189	40.84365659	31.1861883	37.00634493	100	UP_U_DOWN_D
Name=AVIN_RS08390;locus_tag=AVIN_RS08390;old_locus_tag=Avin_18330 conserved hypothetical protein	-1.555198827	7.403278942	1.87E-68	3.31E-67	1877	1805	1505	5411	4918	5386	76.98922575	95.77406119	85.04702288	242.0646504	277.348416	237.8474628	100	UP_U_DOWN_D
Name=AVIN_RS05320;locus_tag=AVIN_RS05320;old_locus_tag=Avin_11740 hypothetical protein	-1.553377132	7.478297333	1.59E-77	3.30E-76	2038	1888	1557	6254	4469	6006	83.59298992	100.1780762	87.98552467	279.7768108	252.0272613	265.2268588	100	UP_U_DOWN_D
Name=AVIN_RS11935;locus_tag=AVIN_RS11935;old_locus_tag=Avin_26070 oxidoreductase	-1.547457565	7.59799209	3.18E-83	7.46E-82	2368	1998	1644	6642	5262	6150	97.12865561	106.0147226	92.90186419	297.1342465	296.7481426	271.5859443	100	UP_U_DOWN_D
Name=glcE;locus_tag=AVIN_RS19750;old_locus_tag=Avin_43320 glycolate oxidase FAD binding subunit, glcE	-1.545328853	3.216372049	4.52E-27	2.99E-26	113	85	86	322	201	339	4.634940069	4.510135845	4.859829879	14.40488217	11.33530533	14.97034717	100	UP_U_DOWN_D
Name=AVIN_RS09035;locus_tag=AVIN_RS09035;old_locus_tag=Avin_19690 AtpZ/AtpI family protein	-1.536744516	2.741140518	1.55E-19	7.91E-19	101	60	46	256	164	193	4.142734044	3.183625303	2.599443889	11.45232868	9.248706838	8.522941016	100	UP_U_DOWN_D
Name=AVIN_RS02535;locus_tag=AVIN_RS02535;old_locus_tag=Avin_05400 sugar transferase	-1.532142638	4.548887801	1.40E-52	1.85E-51	280	255	192	787	623	756	11.48480725	13.53040754	10.84985275	35.20696356	35.13380707	33.385199	100	UP_U_DOWN_D
Name=AVIN_RS12395;locus_tag=AVIN_RS12395;old_locus_tag=Avin_27130 sugar efflux transporter, major facilitator	-1.520488842	5.3907057	4.08E-58	5.96E-57	549	397	374	1326	1000	1586	22.51842565	21.06498742	21.13460901	59.31948372	56.39455389	70.0382614	100	UP_U_DOWN_D
Name=coxB;locus_tag=AVIN_RS05070;old_locus_tag=Avin_11170 cytochrome o ubiquinol oxidase, subunit II	-1.517536402	4.721700479	1.08E-37	9.82E-37	276	300	242	1004	672	765	11.32073858	15.91812651	13.67533524	44.91460155	37.89714022	33.78264185	100	UP_U_DOWN_D
Name=AVIN_RS14095;locus_tag=AVIN_RS14095;old_locus_tag=Avin_30820 conserved hypothetical protein	-1.516823483	2.990931969	6.02E-24	3.58E-23	78	79	87	257	205	265	3.199339163	4.191773315	4.916339529	11.49706434	11.56088355	11.70248378	100	UP_U_DOWN_D
Name=AVIN_RS08630;locus_tag=AVIN_RS08630;old_locus_tag=Avin_18860 NAD-dependent glutamate dehydrogenase	-1.516764315	7.652427579	6.74E-82	1.53E-80	2605	1967	1788	7179	5183	6348	106.8497246	104.3698495	101.0392538	321.1572953	292.2929728	280.3296869	100	UP_U_DOWN_D
Name=folK;locus_tag=AVIN_RS19460;old_locus_tag=Avin_42700 2-amino-4-hydroxy-6-hydroxymethyldihydropteridine pyrophosphokinase; FolK	-1.505898497	5.140605807	1.16E-65	1.94E-64	416	356	337	1188	932	1135	17.0631422	18.88951013	19.04375197	53.14596279	52.55972423	50.12195882	100	UP_U_DOWN_D
Name=AVIN_RS10455;locus_tag=AVIN_RS10455;old_locus_tag=Avin_22880 General secretion pathway protein A	-1.500656982	3.175146504	9.13E-25	5.57E-24	139	77	70	300	209	320	5.701386457	4.085652472	3.955675483	13.42069767	11.78646176	14.13130117	100	UP_U_DOWN_D
Name=xdhA;locus_tag=AVIN_RS10200;old_locus_tag=Avin_22290 xanthine dehydrogenase, small subunit	-1.49868827	3.734785329	9.93E-36	8.61E-35	182	118	121	414	330	480	7.465124713	6.261129762	6.83766762	18.52056279	18.61020278	21.19695175	100	UP_U_DOWN_D
Name=AVIN_RS20770;locus_tag=AVIN_RS20770;old_locus_tag=Avin_45530 Periplasmic glucan biosynthesis protein, Mdo	-1.498541388	4.680189426	8.23E-48	9.82E-47	306	221	280	829	658	876	12.55125364	11.7263532	15.82270193	37.08586124	37.10761646	38.68443694	100	UP_U_DOWN_D
Name=AVIN_RS12035;locus_tag=AVIN_RS12035;old_locus_tag=Avin_26310 alpha/beta fold hydrolase	-1.497103462	2.739842359	3.83E-21	2.06E-20	88	66	55	246	149	215	3.60951085	3.501987833	3.108030736	11.00497209	8.40278853	9.494467971	100	UP_U_DOWN_D
Name=AVIN_RS04280;locus_tag=AVIN_RS04280;old_locus_tag=Avin_09340 conserved hypothetical protein	-1.489116605	3.8372974	1.94E-32	1.52E-31	166	143	141	523	315	480	6.808850013	7.587640304	7.967860615	23.39674961	17.76428448	21.19695175	100	UP_U_DOWN_D
Name=glcD;locus_tag=AVIN_RS19755;old_locus_tag=Avin_43330 glycolate oxidase, subunit GlcD	-1.479295392	3.727562537	1.81E-27	1.21E-26	178	126	118	473	267	483	7.301056038	6.685613135	6.668138671	21.15996667	15.05734589	21.3294327	100	UP_U_DOWN_D
Name=AVIN_RS01240;locus_tag=AVIN_RS01240;old_locus_tag=Avin_02510 AAA family ATPase	-1.471730976	2.215953445	2.67E-15	1.15E-14	60	33	53	160	123	134	2.461030125	1.750993916	2.995011437	7.157705426	6.936530129	5.917482363	100	UP_U_DOWN_D
Name=AVIN_RS08945;locus_tag=AVIN_RS08945;old_locus_tag=Avin_19510 conserved hypothetical protein	-1.464154823	5.41171228	1.22E-67	2.13E-66	551	432	392	1437	1087	1385	22.60045998	22.92210218	22.1517827	64.28514186	61.30088008	61.16203786	100	UP_U_DOWN_D
Name=AVIN_RS09935;locus_tag=AVIN_RS09935;old_locus_tag=Avin_21710 TonB-like protein, ferric siderophore transporte	-1.463476483	3.349599008	3.08E-23	1.78E-22	113	91	119	377	255	295	4.634940069	4.828498376	6.724648321	16.86534341	14.38061124	13.02729326	100	UP_U_DOWN_D
Name=AVIN_RS07520;locus_tag=AVIN_RS07520;old_locus_tag=Avin_16360 major facilitator family transporter	-1.462532231	6.15293579	5.86E-62	9.18E-61	904	690	704	2426	1979	2097	37.07952055	36.61169098	39.78279343	108.5287085	111.6048222	92.60418295	100	UP_U_DOWN_D
Name=AVIN_RS08685;locus_tag=AVIN_RS08685;old_locus_tag=Avin_18980 conserved hypothetical protein	-1.459431184	4.162565299	3.24E-43	3.39E-42	246	169	164	601	434	605	10.09022351	8.967211269	9.26758256	26.88613101	24.47523639	26.71699127	100	UP_U_DOWN_D
Name=AVIN_RS15790;locus_tag=AVIN_RS15790;old_locus_tag=Avin_34730 hypothetical protein	-1.456465848	4.376290955	1.06E-41	1.06E-40	254	198	216	746	521	631	10.41836086	10.5059635	12.20608435	33.37280155	29.38156258	27.86515949	100	UP_U_DOWN_D
Name=mdcA;locus_tag=AVIN_RS04675;old_locus_tag=Avin_10280 malonate decarboxylase, alpha subunit	-1.454059546	4.639498583	1.28E-45	1.44E-44	347	232	232	786	720	757	14.23295756	12.31001784	13.11023874	35.1622279	40.6040788	33.42935932	100	UP_U_DOWN_D
Name=dctM;locus_tag=AVIN_RS01750;old_locus_tag=Avin_03630 TRAP dicarboxylate transporter, large integral membrane subunit; DctM	-1.453628291	3.869073029	8.93E-27	5.84E-26	232	131	116	503	417	403	9.515983151	6.950915244	6.555119371	22.50203643	23.51652897	17.79660741	100	UP_U_DOWN_D
Name=AVIN_RS10095;locus_tag=AVIN_RS10095;old_locus_tag=Avin_22040 NAD-dependent aldehyde dehydrogenase	-1.449910518	4.031141897	8.36E-38	7.66E-37	202	179	147	563	433	490	8.285468088	9.497815486	8.306918514	25.18617597	24.41884184	21.63855491	100	UP_U_DOWN_D
Name=AVIN_RS19255;locus_tag=AVIN_RS19255;old_locus_tag=Avin_42330 Metallo-dependent hydrolase	-1.438399643	4.899143049	1.01E-55	1.41E-54	365	323	283	1015	767	938	14.9712666	17.13851621	15.99223088	45.4066938	43.25462284	41.42237654	100	UP_U_DOWN_D
Name=AVIN_RS01980;locus_tag=AVIN_RS01980;old_locus_tag=Avin_04160 hypothetical protein	-1.438239043	2.799987554	2.18E-21	1.19E-20	78	69	76	215	175	237	3.199339163	3.661169098	4.294733381	9.618166666	9.869046931	10.46599493	100	UP_U_DOWN_D
Name=rfbD;locus_tag=AVIN_RS07305;old_locus_tag=Avin_15930 dTDP-4-dehydrorhamnose reductase	-1.434618909	6.390790713	1.56E-63	2.52E-62	1114	929	719	2780	2249	2621	45.69312599	49.29313177	40.63043817	124.3651318	126.8313517	115.7441886	100	UP_U_DOWN_D
Name=ruvX;locus_tag=AVIN_RS01525;old_locus_tag=Avin_03140 Holliday junction resolvase-like protein	-1.43424822	1.849310009	1.50E-13	5.85E-13	48	40	27	116	97	106	1.9688241	2.122416868	1.525760543	5.189336434	5.470271728	4.680993511	100	UP_U_DOWN_D
Name=AVIN_RS14375;locus_tag=AVIN_RS14375;old_locus_tag=Avin_31440 hydrolase, isochorismatase family	-1.43392404	7.250100809	2.58E-78	5.42E-77	1992	1599	1414	5049	4034	4815	81.70620016	84.84361431	79.90464475	225.8703418	227.4956304	212.6319222	100	UP_U_DOWN_D
Name=AVIN_RS15730;locus_tag=AVIN_RS15730;old_locus_tag=Avin_34590 hypothetical protein	-1.433028341	4.401650473	1.60E-46	1.83E-45	279	231	182	670	545	707	11.44379008	12.25695741	10.28475626	29.97289147	30.73503187	31.22134351	100	UP_U_DOWN_D
Name=hypC;locus_tag=AVIN_RS23110;old_locus_tag=Avin_50550 hydrogenase assembly chaperone HoxL (HypC/HupF family)	-1.419796192	0.312972804	3.44E-06	8.21E-06	23	11	4	44	29	31	0.943394881	0.583664639	0.226038599	1.968368992	1.635442063	1.3689698	100	UP_U_DOWN_D
Name=AVIN_RS05205;locus_tag=AVIN_RS05205;old_locus_tag=Avin_11460 HAD-superfamily hydrolase, subfamily IA, variant 3	-1.419562606	2.949407018	2.61E-23	1.52E-22	103	79	70	229	197	268	4.224768382	4.191773315	3.955675483	10.24446589	11.10972712	11.83496473	100	UP_U_DOWN_D
Name=AVIN_RS17970;locus_tag=AVIN_RS17970;old_locus_tag=Avin_39420 conserved hypothetical protein	-1.416988684	7.269846727	6.09E-61	9.35E-60	1917	1768	1410	4908	4308	4770	78.6299125	93.81082558	79.67860615	219.5626139	242.9477382	210.644708	100	UP_U_DOWN_D
Name=AVIN_RS13670;locus_tag=AVIN_RS13670;old_locus_tag=Avin_29940 Phosphoribosyltransferase protein	-1.409571729	4.403801911	1.41E-34	1.19E-33	239	255	200	764	510	647	9.803103332	13.53040754	11.30192995	34.17804341	28.76122248	28.57172455	100	UP_U_DOWN_D
Name=gltA;locus_tag=AVIN_RS13605;old_locus_tag=Avin_29820 Citrate synthase I	-1.408774303	6.853729984	1.32E-64	2.18E-63	1631	1153	1086	3405	3095	4001	66.89900224	61.17866623	61.36947963	152.3249186	174.5411443	176.6854249	100	UP_U_DOWN_D
Name=AVIN_RS22840;locus_tag=AVIN_RS22840;old_locus_tag=Avin_49940 DUF6 family membrane protein	-1.403268377	6.145603122	3.05E-54	4.18E-53	959	640	761	2370	1895	2146	39.33546484	33.95866989	43.00384346	106.0235116	106.8676796	94.76803845	100	UP_U_DOWN_D
Name=AVIN_RS21410;locus_tag=AVIN_RS21410;old_locus_tag=Avin_46890 SpoVR-like protein	-1.401892361	6.263937085	1.45E-70	2.65E-69	996	810	753	2431	1989	2556	40.85310008	42.97894158	42.55176626	108.7523868	112.1687677	112.8737681	100	UP_U_DOWN_D
Name=hemH;locus_tag=AVIN_RS18845;old_locus_tag=Avin_41370 ferrochelatase	-1.401200606	4.974708807	1.86E-52	2.45E-51	433	306	310	1033	858	946	17.76043407	16.23648904	17.51799142	46.21193566	48.38652724	41.77565907	100	UP_U_DOWN_D
Name=AVIN_RS09580;locus_tag=AVIN_RS09580;old_locus_tag=Avin_20850 hypothetical protein	-1.399596031	6.203881537	1.98E-62	3.16E-61	955	799	704	2196	2009	2460	39.17139616	42.39527695	39.78279343	98.23950697	113.2966588	108.6343777	100	UP_U_DOWN_D
Name=hutG;locus_tag=AVIN_RS11965;old_locus_tag=Avin_26150 N-formylglutamate amidohydrolase	-1.397329055	5.73263654	2.93E-60	4.46E-59	671	533	564	1685	1407	1718	27.52252023	28.28120477	31.87144246	75.37958527	79.34713733	75.86742314	100	UP_U_DOWN_D
Name=AVIN_RS11920;locus_tag=AVIN_RS11920;old_locus_tag=Avin_26040 L-serine dehydratase	-1.396952205	4.885374199	1.03E-43	1.09E-42	371	316	295	1018	812	831	15.21736961	16.76709326	16.67034668	45.54090077	45.79237776	36.69722272	100	UP_U_DOWN_D
Name=AVIN_RS24575;locus_tag=AVIN_RS24575;old_locus_tag=Avin_15980 Glycosyl transferase, family 2	-1.39183705	6.846875155	4.78E-59	7.12E-58	1484	1302	1069	3630	3245	3493	60.86947843	69.08466907	60.40881559	162.3904418	183.0003274	154.2519843	100	UP_U_DOWN_D
Name=AVIN_RS23100;locus_tag=AVIN_RS23100;old_locus_tag=Avin_50530 hydrogenase expression/formation protein HoxQ	-1.39011975	2.46049101	1.59E-13	6.17E-13	68	61	51	150	115	227	2.789167475	3.236685724	2.881992137	6.710348837	6.485373698	10.02439176	100	UP_U_DOWN_D
Name=AVIN_RS23670;locus_tag=AVIN_RS23670;old_locus_tag=Avin_51810 sucrose or/and sucrose-6-phosphate hydrolase	-1.384120778	5.038622372	6.60E-47	7.65E-46	440	369	296	943	910	1101	18.04755425	19.57929561	16.72685633	42.18572635	51.31904404	48.62050807	100	UP_U_DOWN_D
Name=AVIN_RS22560;locus_tag=AVIN_RS22560;old_locus_tag=Avin_49340 LysR family transcriptional regulator protein	-1.382762581	5.013046751	1.13E-46	1.29E-45	457	369	265	1066	779	1080	18.74484612	19.57929561	14.97505718	47.6882124	43.93135748	47.69314144	100	UP_U_DOWN_D
Name=AVIN_RS12445;locus_tag=AVIN_RS12445;old_locus_tag=Avin_27250 KDPG aldolase	-1.380823148	5.679551709	1.73E-55	2.43E-54	698	543	488	1819	1238	1590	28.62998379	28.81180899	27.57670908	81.37416356	69.81645772	70.21490267	100	UP_U_DOWN_D
Name=AVIN_RS09675;locus_tag=AVIN_RS09675;old_locus_tag=Avin_21100 Ureidoglycolate hydrolase	-1.371658939	1.253858385	2.38E-09	7.28E-09	43	20	15	74	57	75	1.763738256	1.061208434	0.847644746	3.310438759	3.214489572	3.312023711	100	UP_U_DOWN_D
Name=AVIN_RS20870;locus_tag=AVIN_RS20870;old_locus_tag=Avin_45740 truncated pyruvate kinase; Incomplete gene (pseudogene)	-1.367827336	3.081060638	1.46E-22	8.25E-22	115	100	69	256	220	277	4.716974407	5.306042171	3.899165833	11.45232868	12.40680186	12.23240757	100	UP_U_DOWN_D
Name=AVIN_RS01950;locus_tag=AVIN_RS01950;old_locus_tag=Avin_04100 Camphor resistance, CrcB-like protein	-1.365188308	5.132722749	1.34E-52	1.78E-51	455	394	338	1091	953	1100	18.66281178	20.90580615	19.10026162	48.80660387	53.74400986	48.57634776	100	UP_U_DOWN_D
Name=upp;locus_tag=AVIN_RS18840;old_locus_tag=Avin_41360 uracil phosphoribosyltransferase (UPRTase)	-1.362791451	4.008531495	1.49E-34	1.24E-33	217	168	159	556	408	477	8.90072562	8.914150847	8.985034311	24.87302635	23.00897799	21.0644708	100	UP_U_DOWN_D
Name=AVIN_RS02295;locus_tag=AVIN_RS02295;old_locus_tag=Avin_04870 transporter	-1.361187169	2.67905407	2.70E-16	1.21E-15	65	79	68	218	163	186	2.666115969	4.191773315	3.842656183	9.752373643	9.192312284	8.213818803	100	UP_U_DOWN_D
Name=AVIN_RS13805;locus_tag=AVIN_RS13805;old_locus_tag=Avin_30240 Bacterial regulatory protein, IclR family	-1.354990665	3.716243514	9.53E-29	6.65E-28	172	123	149	435	344	392	7.054953026	6.52643187	8.419937813	19.46001163	19.39972654	17.31084393	100	UP_U_DOWN_D
Name=radA;locus_tag=AVIN_RS18695;old_locus_tag=Avin_41070 DNA repair protein RadA	-1.354344674	6.93098176	2.03E-56	2.87E-55	1645	1387	1141	4344	2912	3779	67.4732426	73.59480491	64.47751037	194.3317023	164.2209409	166.8818347	100	UP_U_DOWN_D
Name=eno;locus_tag=AVIN_RS12435;old_locus_tag=Avin_27220 Enolase	-1.353960457	8.140626696	6.72E-55	9.32E-54	3593	3389	2633	9008	7690	8603	147.3746873	179.8217692	148.7899078	402.9788155	433.6741194	379.9111998	100	UP_U_DOWN_D
Name=AVIN_RS08690;locus_tag=AVIN_RS08690;old_locus_tag=Avin_18990 conserved hypothetical protein	-1.353773161	5.839802083	2.76E-58	4.04E-57	767	638	550	1951	1419	1788	31.46016843	33.85254905	31.08030736	87.27927054	80.02387197	78.95864527	100	UP_U_DOWN_D
Name=AVIN_RS08960;locus_tag=AVIN_RS08960;old_locus_tag=Avin_19540 Na+/H+ antiporter subunit C	-1.353037175	2.836877701	1.58E-20	8.41E-20	100	74	67	232	188	212	4.101716875	3.926471207	3.786146533	10.37867287	10.60217613	9.361987023	100	UP_U_DOWN_D
Name=glcF;locus_tag=AVIN_RS19745;old_locus_tag=Avin_43310 glycolate oxidase subunit GlcF	-1.34483471	2.77983139	5.38E-15	2.29E-14	93	61	77	209	136	267	3.814596694	3.236685724	4.351243031	9.349752713	7.669659329	11.79080441	100	UP_U_DOWN_D
Name=AVIN_RS02525;locus_tag=AVIN_RS02525;old_locus_tag=Avin_05380 Polysaccharide export protein	-1.342675768	4.909466002	2.77E-49	3.41E-48	413	334	284	964	805	913	16.9400907	17.72218085	16.04874053	43.12517519	45.39761588	40.31836864	100	UP_U_DOWN_D
Name=yiaY;locus_tag=AVIN_RS03710;old_locus_tag=Avin_07980 Iron-containing alcohol dehydrogenase	-1.342292018	4.543855888	5.40E-43	5.61E-42	341	236	225	791	575	723	13.98685455	12.52225952	12.71467119	35.3859062	32.42686849	31.92790857	100	UP_U_DOWN_D
Name=xdhC;locus_tag=AVIN_RS10190;old_locus_tag=Avin_22270 xanthine dehydrogenase accessory protein XdhC	-1.33933788	3.145478561	1.28E-21	6.99E-21	131	76	95	259	240	283	5.373249107	4.03259205	5.368416727	11.58653566	13.53469293	12.49736947	100	UP_U_DOWN_D
Name=AVIN_RS18185;locus_tag=AVIN_RS18185;old_locus_tag=Avin_39880 periplasmic solute-binding component of iron(III) ABC transporter	-1.339183196	2.251533032	4.95E-15	2.11E-14	74	44	43	149	116	153	3.035270488	2.334658555	2.429914939	6.665613178	6.541768251	6.75652837	100	UP_U_DOWN_D
Name=AVIN_RS01530;locus_tag=AVIN_RS01530;old_locus_tag=Avin_03150 YqgE/AlgH family protein	-1.337125132	2.81408216	1.23E-17	5.83E-17	104	87	49	215	177	229	4.26578555	4.616256689	2.768972838	9.618166666	9.981836039	10.1127124	100	UP_U_DOWN_D
Name=lolB;locus_tag=AVIN_RS18905;old_locus_tag=Avin_41500 outer membrane lipoprotein LolB	-1.334710482	2.740503675	9.57E-17	4.37E-16	104	64	60	243	145	204	4.26578555	3.395866989	3.390578985	10.87076512	8.177210314	9.008704493	100	UP_U_DOWN_D
Name=AVIN_RS05315;locus_tag=AVIN_RS05315;old_locus_tag=Avin_11730 conserved hypothetical protein	-1.3283006	8.936783533	7.45E-51	9.55E-50	5757	5678	5310	15636	12242	16126	236.1358405	301.2770745	300.0662402	699.4867627	690.3821287	712.1292581	100	UP_U_DOWN_D
Name=AVIN_RS24690;locus_tag=AVIN_RS24690 DUF3597 domain-containing protein	-1.325948331	5.871332984	1.11E-43	1.17E-42	782	649	592	1930	1657	1606	32.07542597	34.43621369	33.45371265	86.3398217	93.4457758	70.92146773	100	UP_U_DOWN_D
Name=pqqB;locus_tag=AVIN_RS18995;old_locus_tag=Avin_41670 pyrroloquinoline quinone biosynthesis protein PqqB	-1.324602375	3.87502538	3.99E-30	2.90E-29	177	178	147	469	379	453	7.26003887	9.444755064	8.306918514	20.98102403	21.37353593	20.00462321	100	UP_U_DOWN_D
Name=AVIN_RS04255;locus_tag=AVIN_RS04255;old_locus_tag=Avin_09290 acyl-CoA dehydrogenase	-1.32459556	6.462104896	1.80E-49	2.22E-48	1137	978	925	3167	2148	2591	46.63652087	51.89309243	52.27142602	141.6778318	121.1355018	114.4193791	100	UP_U_DOWN_D
Name=AVIN_RS13675;locus_tag=AVIN_RS13675;old_locus_tag=Avin_29950 conserved hypothetical protein	-1.324348794	4.502747471	3.17E-37	2.85E-36	290	274	216	782	549	692	11.89497894	14.53855555	12.20608435	34.98328527	30.96061009	30.55893877	100	UP_U_DOWN_D
Name=AVIN_RS09585;locus_tag=AVIN_RS09585;old_locus_tag=Avin_20860 Bacteriophage Mu Gam like protein	-1.315707025	6.781351295	1.38E-57	1.99E-56	1457	1309	1057	3469	2897	3435	59.76201488	69.45609202	59.73069979	155.1880008	163.3750226	151.690686	100	UP_U_DOWN_D
Name=AVIN_RS24580;locus_tag=AVIN_RS24580;old_locus_tag=Avin_15990 hydrolase (HAD superfamily) protein	-1.315477905	5.405756527	6.83E-48	8.18E-47	556	503	411	1248	1114	1409	22.80554583	26.68939212	23.22546605	55.83010232	62.82353304	62.22188545	100	UP_U_DOWN_D
Name=pqqD;locus_tag=AVIN_RS18985;old_locus_tag=Avin_41650 Coenzyme PQQ biosynthesis protein D	-1.314061017	3.739605784	2.37E-28	1.63E-27	182	124	155	420	341	421	7.465124713	6.579492292	8.758995712	18.78897674	19.23054288	18.5914931	100	UP_U_DOWN_D
Name=AVIN_RS19075;locus_tag=AVIN_RS19075;old_locus_tag=Avin_41890 sugar porter family MFS transporter	-1.310582548	3.270918179	9.48E-22	5.22E-21	143	82	109	322	238	292	5.865455132	4.35095458	6.159551823	14.40488217	13.42190383	12.89481231	100	UP_U_DOWN_D
Name=AVIN_RS25045;locus_tag=AVIN_RS25045 Lrp/AsnC family transcriptional regulato	-1.309455783	1.747369131	6.95E-09	2.06E-08	30	38	44	82	90	118	1.230515063	2.016296025	2.486424589	3.668324031	5.07550985	5.210917305	100	UP_U_DOWN_D
Name=lipA;locus_tag=AVIN_RS03915;old_locus_tag=Avin_08460 lipoic acid synthetase	-1.302958011	5.241411137	6.93E-49	8.38E-48	523	422	378	1166	897	1313	21.45197926	22.39149796	21.36064761	52.16177829	50.58591484	57.9824951	100	UP_U_DOWN_D
Name=pqqC;locus_tag=AVIN_RS18990;old_locus_tag=Avin_41660 coenzyme PQQ biosynthesis protein C	-1.29290628	4.457902677	6.69E-39	6.35E-38	292	237	239	731	521	698	11.97701328	12.57531995	13.50580629	32.70176666	29.38156258	30.82390067	100	UP_U_DOWN_D
Name=AVIN_RS15370;locus_tag=AVIN_RS15370;old_locus_tag=Avin_33830 hypothetical protein	-1.288047864	3.036465296	3.62E-17	1.69E-16	111	99	76	209	229	278	4.552905732	5.252981749	4.294733381	9.349752713	12.91435284	12.27656789	100	UP_U_DOWN_D
Name=AVIN_RS11800;locus_tag=AVIN_RS11800;old_locus_tag=Avin_25770 heat shock Hsp20 protein	-1.283514749	11.74156777	1.21E-56	1.71E-55	46347	39320	35301	105533	82667	117280	1901.02272	2086.335782	1994.847146	4721.088292	4661.968587	5179.121877	100	UP_U_DOWN_D
Name=pyk;locus_tag=AVIN_RS12440;old_locus_tag=Avin_27240 Pyruvate kinase	-1.27982644	7.670235462	4.84E-62	7.63E-61	2909	2318	2015	6689	5199	6173	119.3189439	122.9940575	113.8669443	299.2368225	293.1952857	272.6016316	100	UP_U_DOWN_D
Name=ggt;locus_tag=AVIN_RS01675;old_locus_tag=Avin_03460 Gamma-glutamyltranspeptidase precursor	-1.278876026	4.799384498	1.37E-38	1.28E-37	392	318	275	969	702	788	16.07873015	16.8732141	15.54015368	43.34885349	39.58897683	34.79832912	100	UP_U_DOWN_D
Name=AVIN_RS15990;locus_tag=AVIN_RS15990;old_locus_tag=Avin_35170 C-terminal peptidase, S41A subfamily	-1.277617759	7.559703257	5.10E-51	6.55E-50	2541	2138	1995	5308	4768	6666	104.2246258	113.4431816	112.7367513	237.4568775	268.889233	294.3726674	100	UP_U_DOWN_D
Name=anfD;locus_tag=AVIN_RS22410;old_locus_tag=Avin_48990 nitrogenase iron-iron protein, alpha chain	-1.275964153	3.185656943	7.40E-22	4.09E-21	134	99	87	283	210	306	5.496300613	5.252981749	4.916339529	12.66019147	11.84285632	13.51305674	100	UP_U_DOWN_D
Name=AVIN_RS09660;locus_tag=AVIN_RS09660;old_locus_tag=Avin_21060 Enoyl-CoA hydratase/isomerase	-1.268612329	5.680697199	8.61E-51	1.10E-49	735	580	514	1727	1227	1592	30.14761903	30.77504459	29.04595997	77.25848294	69.19611763	70.3032233	100	UP_U_DOWN_D
Name=AVIN_RS22815;locus_tag=AVIN_RS22815;old_locus_tag=Avin_49890 membrame protein	-1.268581644	3.559110728	5.40E-24	3.22E-23	156	140	119	409	273	354	6.398678326	7.428459039	6.724648321	18.29688449	15.39571321	15.63275191	100	UP_U_DOWN_D
Name=AVIN_RS07325;locus_tag=AVIN_RS07325;old_locus_tag=Avin_15970 ABC transporter, ATP binding component	-1.26512246	5.752569626	3.17E-49	3.88E-48	738	606	574	1744	1419	1582	30.27067054	32.15461556	32.43653896	78.01898914	80.02387197	69.86162014	100	UP_U_DOWN_D
Name=AVIN_RS01945;locus_tag=AVIN_RS01945;old_locus_tag=Avin_04090 hypothetical protein	-1.261927537	6.37189886	3.17E-47	3.69E-46	1038	944	948	2688	2089	2534	42.57582117	50.08903809	53.57114797	120.2494512	117.8082231	111.9022411	100	UP_U_DOWN_D
Name=AVIN_RS10680;locus_tag=AVIN_RS10680;old_locus_tag=Avin_23400 sulfatase	-1.26040402	6.79681216	1.73E-49	2.15E-48	1582	1254	1146	3849	2818	3146	64.88916097	66.53776882	64.76005862	172.1875512	158.9198529	138.9283546	100	UP_U_DOWN_D
Name=eno;locus_tag=AVIN_RS10165;old_locus_tag=Avin_22210 Enolase	-1.256922758	5.728601171	2.39E-46	2.72E-45	677	631	576	1605	1372	1687	27.76862325	33.4811261	32.54955826	71.80073255	77.37332794	74.49845333	100	UP_U_DOWN_D
Name=AVIN_RS18700;locus_tag=AVIN_RS18700;old_locus_tag=Avin_41080 conserved hypothetical protein	-1.252419232	6.37316414	6.47E-55	9.00E-54	1212	946	828	2747	2044	2525	49.71280853	50.19515894	46.78999	122.888855	115.2704682	111.5047983	100	UP_U_DOWN_D
Name=AVIN_RS14370;locus_tag=AVIN_RS14370;old_locus_tag=Avin_31430 "Xylose isomerase-like TIM barrel protein, probably inolved in myo-inositol catabolism	-1.24497461	4.973891352	2.48E-42	2.50E-41	487	314	335	1018	788	953	19.97536118	16.66097242	18.93073267	45.54090077	44.43890847	42.08478129	100	UP_U_DOWN_D
Name=AVIN_RS14675;locus_tag=AVIN_RS14675;old_locus_tag=Avin_32170 Flavin reductase domain protein	-1.243878567	-0.05766739	0.000268305	0.000528541	16	4	11	23	19	34	0.6562747	0.212241687	0.621606147	1.028920155	1.071496524	1.501450749	99.95	UP_U_DOWN_D
Name=anfG;locus_tag=AVIN_RS22405;old_locus_tag=Avin_48980 Fe-only nitrogenase subunit delta	-1.243162274	1.110231363	7.37E-07	1.86E-06	28	24	22	45	54	82	1.148480725	1.273450121	1.243212295	2.013104651	3.04530591	3.621145924	100	UP_U_DOWN_D
Name=AVIN_RS02470;locus_tag=AVIN_RS02470;old_locus_tag=Avin_05270 hypothetical protein	-1.240338364	4.107036478	6.57E-32	5.04E-31	239	197	182	558	401	552	9.803103332	10.45290308	10.28475626	24.96249767	22.61421611	24.37649451	100	UP_U_DOWN_D
Name=hybE;locus_tag=AVIN_RS23090;old_locus_tag=Avin_50510 hydrogenase expression/formation protein HoxT	-1.239305501	1.772654784	8.83E-10	2.78E-09	52	42	26	118	74	100	2.132892775	2.228537712	1.469250894	5.278807752	4.173196988	4.416031614	100	UP_U_DOWN_D
Name=AVIN_RS20175;locus_tag=AVIN_RS20175;old_locus_tag=Avin_44250 acyl-carrier protein	-1.238685571	2.106670204	2.58E-08	7.34E-08	54	32	65	147	121	100	2.214927113	1.697933495	3.673127234	6.57614186	6.823741021	4.416031614	100	UP_U_DOWN_D
Name=AVIN_RS09930;locus_tag=AVIN_RS09930;old_locus_tag=Avin_21700 ExbB proton channel	-1.233029172	4.68428931	5.59E-35	4.71E-34	321	288	311	812	626	813	13.16651117	15.28140145	17.57450107	36.32535504	35.30299074	35.90233703	100	UP_U_DOWN_D
Name=pyk;locus_tag=AVIN_RS19770;old_locus_tag=Avin_43370 Pyruvate kinase	-1.228141633	5.832415208	1.10E-40	1.08E-39	822	728	524	1873	1401	1725	33.71611272	38.627987	29.61105647	83.78988914	79.00877	76.17654535	100	UP_U_DOWN_D
Name=AVIN_RS12045;locus_tag=AVIN_RS12045;old_locus_tag=Avin_26340 cyclic di-GMP signal transduction protein	-1.227756651	6.560469315	6.04E-53	8.07E-52	1417	1075	954	3007	2450	2801	58.12132813	57.03995334	53.91020586	134.5201263	138.166657	123.6930455	100	UP_U_DOWN_D
Name=AVIN_RS17530;locus_tag=AVIN_RS17530;old_locus_tag=Avin_38500 Conserved hypothetical protein	-1.225369344	2.302211538	4.54E-12	1.63E-11	66	54	55	177	112	135	2.707133138	2.865262772	3.108030736	7.918211627	6.316190036	5.961642679	100	UP_U_DOWN_D
Name=anfO;locus_tag=AVIN_RS22395;old_locus_tag=Avin_48960 Fe-only nitrogenase accessory protein AnfO	-1.225176572	2.877354023	4.18E-17	1.95E-16	112	68	84	232	172	232	4.593922901	3.608108676	4.746810579	10.37867287	9.699863269	10.24519335	100	UP_U_DOWN_D
Name=AVIN_RS03590;locus_tag=AVIN_RS03590;old_locus_tag=Avin_07690 major facilitator family transporter	-1.223429844	5.387407458	3.28E-44	3.53E-43	616	449	459	1407	1008	1254	25.26657595	23.82412935	25.93792924	62.94307209	56.84571032	55.37703644	100	UP_U_DOWN_D
Name=AVIN_RS13440;locus_tag=AVIN_RS13440;old_locus_tag=Avin_29460 Glycosyl transferase, group 1	-1.223157828	7.226708661	9.23E-33	7.25E-32	2420	1820	1295	4927	4034	4096	99.26154839	96.56996751	73.17999643	220.4125915	227.4956304	180.8806549	100	UP_U_DOWN_D
Name=AVIN_RS24565;locus_tag=AVIN_RS24565;old_locus_tag=Avin_15230 hypothetical protein	-1.222957591	3.129866499	1.57E-15	6.82E-15	117	87	110	225	251	277	4.799008744	4.616256689	6.216061473	10.06552326	14.15503303	12.23240757	100	UP_U_DOWN_D
Name=aroE;locus_tag=AVIN_RS21325;old_locus_tag=Avin_46700 shikimate/quinate 5-dehydrogenase	-1.220851957	6.327165078	1.51E-51	1.95E-50	1138	964	824	2625	1964	2451	46.67753804	51.15024653	46.5639514	117.4311046	110.7589038	108.2369349	100	UP_U_DOWN_D
Name=AVIN_RS20830;locus_tag=AVIN_RS20830;old_locus_tag=Avin_45660 conserved hypothetical protein	-1.220445786	2.290549318	6.59E-13	2.49E-12	64	60	50	160	112	148	2.6250988	3.183625303	2.825482488	7.157705426	6.316190036	6.535726789	100	UP_U_DOWN_D
Name=gloB;locus_tag=AVIN_RS13505;old_locus_tag=Avin_29620 hydroxyacylglutathione hydrolase	-1.219781295	3.907591302	3.83E-25	2.37E-24	188	188	164	428	377	499	7.711227726	9.975359281	9.26758256	19.14686201	21.26074682	22.03599776	100	UP_U_DOWN_D
Name=AVIN_RS13095;locus_tag=AVIN_RS13095;old_locus_tag=Avin_28660 conserved hypothetical protein	-1.216971413	4.98274913	6.96E-45	7.56E-44	460	355	338	967	806	983	18.86789763	18.83644971	19.10026162	43.25938217	45.45401044	43.40959077	100	UP_U_DOWN_D
Name=mdcH;locus_tag=AVIN_RS04705;old_locus_tag=Avin_10340 acyl-carrier-protein S-malonyltransferase	-1.216091747	2.504554621	1.42E-14	5.86E-14	85	68	51	176	133	179	3.486459344	3.608108676	2.881992137	7.873475968	7.500475668	7.90469659	100	UP_U_DOWN_D
Name=AVIN_RS12135;locus_tag=AVIN_RS12135;old_locus_tag=Avin_26540 Conserved hypothetical protein	-1.211438695	1.729948594	1.63E-09	5.05E-09	52	30	36	87	80	114	2.132892775	1.591812651	2.034347391	3.892002325	4.511564311	5.03427604	100	UP_U_DOWN_D
Name=AVIN_RS20670;locus_tag=AVIN_RS20670;old_locus_tag=Avin_45330 malate dehydrogenase (oxaloacetate decarboxylating) (NADP+	-1.210898393	6.352839255	5.34E-42	5.32E-41	1314	907	804	2645	2161	2307	53.89655974	48.12580249	45.4337584	118.3258178	121.868631	101.8778493	100	UP_U_DOWN_D
Name=AVIN_RS10000;locus_tag=AVIN_RS10000;old_locus_tag=Avin_21840 energy transducer TonB	-1.209626256	3.463648079	1.04E-21	5.72E-21	155	125	120	378	255	324	6.357661157	6.632552714	6.78115797	16.91007907	14.38061124	14.30794243	100	UP_U_DOWN_D
Name=AVIN_RS22665;locus_tag=AVIN_RS22665;old_locus_tag=Avin_49580 OprE-like outer membrane porin	-1.20837736	3.807160667	8.31E-27	5.43E-26	211	153	147	409	341	465	8.654622607	8.118244522	8.306918514	18.29688449	19.23054288	20.53454701	100	UP_U_DOWN_D
Name=AVIN_RS17535;locus_tag=AVIN_RS17535;old_locus_tag=Avin_38510 conserved hypothetical protein	-1.20789133	4.715773827	3.36E-40	3.26E-39	405	283	277	811	668	806	16.61195335	15.01609934	15.65317298	36.28061938	37.671562	35.59321481	100	UP_U_DOWN_D
Name=AVIN_RS08635;locus_tag=AVIN_RS08635;old_locus_tag=Avin_18870 hypothetical protein	-1.207752298	2.881929195	3.36E-14	1.36E-13	96	67	102	215	194	224	3.9376482	3.555048255	5.763984275	9.618166666	10.94054346	9.891910816	100	UP_U_DOWN_D
Name=AVIN_RS03745;locus_tag=AVIN_RS03745;old_locus_tag=Avin_08070 ExbB proton channel	-1.207285017	4.696553618	1.41E-33	1.13E-32	350	273	320	825	661	766	14.35600906	14.48549513	18.08308792	36.9069186	37.27680012	33.82680217	100	UP_U_DOWN_D
Name=cra;locus_tag=AVIN_RS05530;old_locus_tag=Avin_12180Transcriptional regulator protein, LacI family	-1.203118224	7.393724882	2.10E-57	3.02E-56	2520	1907	1781	5272	4295	5092	103.3632653	101.1862242	100.6436862	235.8463938	242.214609	224.8643298	100	UP_U_DOWN_D
Name=AVIN_RS20230;locus_tag=AVIN_RS20230;old_locus_tag=Avin_44380 Aspartyl/Asparaginyl beta-hydroxylase family protein	-1.197871101	4.541760096	1.93E-26	1.24E-25	368	268	225	853	522	657	15.0943181	14.22019302	12.71467119	38.15951705	29.43795713	29.01332771	100	UP_U_DOWN_D
Name=AVIN_RS05090;locus_tag=AVIN_RS05090;old_locus_tag=Avin_11210 amidohydrolase family protein	-1.197259795	3.605875991	8.16E-21	4.37E-20	216	124	111	397	289	368	8.859708451	6.579492292	6.272571123	17.76005659	16.29802607	16.25099634	100	UP_U_DOWN_D
Name=AVIN_RS13770;locus_tag=AVIN_RS13770;old_locus_tag=Avin_30160 3-Re enoyl-CoA hydratase PhaJ	-1.196433556	1.723719564	7.28E-08	2.01E-07	50	46	23	104	97	76	2.050858438	2.440779399	1.299721944	4.652508527	5.470271728	3.356184027	100	UP_U_DOWN_D
Name=mdoH;locus_tag=AVIN_RS20765;old_locus_tag=Avin_45520 Periplasmic glucans biosynthesis protein mdoH	-1.1962883	5.924146113	3.79E-49	4.63E-48	889	731	622	1854	1517	1915	36.46426302	38.78716827	35.14900215	82.93991162	85.55053825	84.56700542	100	UP_U_DOWN_D
Name=AVIN_RS22810;locus_tag=AVIN_RS22810;old_locus_tag=Avin_49880 Cold-shock domain-containing protein	-1.195989839	5.628823647	3.88E-43	4.06E-42	687	548	581	1607	1169	1542	28.17879493	29.0771111	32.83210651	71.89020387	65.9252335	68.09520749	100	UP_U_DOWN_D
Name=AVIN_RS02475;locus_tag=AVIN_RS02475;old_locus_tag=Avin_05280 cellobiose-phosphate cleavage protein, YdjC family	-1.195044862	4.427509833	3.36E-31	2.53E-30	295	278	216	703	508	659	12.10006478	14.75079724	12.20608435	31.44916821	28.64843338	29.10164834	100	UP_U_DOWN_D
Name=rfaH;locus_tag=AVIN_RS07295;old_locus_tag=Avin_15910 transcriptional activator RfaH	-1.19312136	7.405482041	6.28E-52	8.21E-51	2475	1978	1819	5668	3891	5296	101.5174927	104.9535141	102.7910529	253.5617147	219.4312092	233.8730343	100	UP_U_DOWN_D
Name=AVIN_RS05065;locus_tag=AVIN_RS05065;old_locus_tag=Avin_11160 conserved hypothetical protein	-1.191818241	4.734367298	9.64E-28	6.52E-27	333	303	334	906	657	745	13.6587172	16.07730778	18.87422302	40.53050697	37.05122191	32.89943553	100	UP_U_DOWN_D
Name=AVIN_RS16355;locus_tag=AVIN_RS16355;old_locus_tag=Avin_35940 conjugative transfer signal peptidase TraF	-1.184528172	2.287241041	2.08E-12	7.63E-12	79	47	52	155	120	140	3.240356332	2.49383982	2.938501787	6.934027131	6.767346467	6.18244426	100	UP_U_DOWN_D
Name=AVIN_RS07465;locus_tag=AVIN_RS07465;old_locus_tag=Avin_16240 Type I secretion system ATPase	-1.18444975	7.30412694	1.29E-50	1.64E-49	2303	1847	1717	4994	4135	4561	94.46253964	98.0025989	97.02706863	223.4098806	233.1914803	201.4152019	100	UP_U_DOWN_D
Name=AVIN_RS13985;locus_tag=AVIN_RS13985;old_locus_tag=Avin_30590 4-oxalocrotonate isomerase; LapI	-1.183943319	0.247110632	0.000161855	0.000328305	14	14	12	39	18	38	0.574240363	0.742845904	0.678115797	1.744690698	1.01510197	1.678092013	99.97	UP_U_DOWN_D
Name=AVIN_RS12000;locus_tag=AVIN_RS12000;old_locus_tag=Avin_26230 hypothetical protein	-1.183539745	7.500079283	1.05E-42	1.08E-41	2518	1996	2172	6036	4538	5153	103.2812309	105.9086017	122.7389593	270.0244372	255.9184856	227.5581091	100	UP_U_DOWN_D
Name=AVIN_RS15810;locus_tag=AVIN_RS15810;old_locus_tag=Avin_34770 conserved hypothetical protein	-1.182246764	5.007512729	1.51E-40	1.47E-39	474	378	341	1016	734	1050	19.44213799	20.05683941	19.26979057	45.45142945	41.39360256	46.36833195	100	UP_U_DOWN_D
Name=ppc;locus_tag=AVIN_RS17915;old_locus_tag=Avin_39300 Phosphoenolpyruvate carboxylase	-1.178210493	5.92894421	2.20E-44	2.38E-43	950	729	601	1802	1500	1987	38.96631032	38.68104743	33.9622995	80.61365736	84.59183084	87.74654818	100	UP_U_DOWN_D
Name=AVIN_RS20880;locus_tag=AVIN_RS20880;old_locus_tag=Avin_45770 triosephosphate isomerase	-1.173771231	2.531676749	1.44E-11	5.05E-11	83	58	70	211	117	167	3.404425007	3.077504459	3.955675483	9.43922403	6.598162805	7.374772796	100	UP_U_DOWN_D
Name=AVIN_RS23460;locus_tag=AVIN_RS23460;old_locus_tag=Avin_51330 2-keto-3-deoxy-6-phosphogalactonate aldolase	-1.173376968	2.006930285	3.40E-09	1.03E-08	70	44	33	144	79	118	2.871201813	2.334658555	1.864818442	6.441934883	4.455169757	5.210917305	100	UP_U_DOWN_D
Name=AVIN_RS11795;locus_tag=AVIN_RS11795;old_locus_tag=Avin_25760 Oxidoreductase FAD/NAD(P)-binding:Oxidoreductase FAD-binding region	-1.170963857	6.094862853	5.75E-44	6.14E-43	976	819	751	2193	1531	2234	40.0327567	43.45648538	42.43874696	98.10529999	86.34006201	98.65414627	100	UP_U_DOWN_D
Name=AVIN_RS20090;locus_tag=AVIN_RS20090;old_locus_tag=Avin_44070 PqiA family protein	-1.168183435	3.99220014	4.71E-25	2.90E-24	240	203	150	523	365	486	9.844120501	10.77126561	8.476447463	23.39674961	20.58401217	21.46191365	100	UP_U_DOWN_D
Name=AVIN_RS15355;locus_tag=AVIN_RS15355;old_locus_tag=Avin_33790 3-hydroxyacyl-CoA dehydrogenase, NAD-binding domain protein	-1.167083905	3.989318685	9.37E-27	6.10E-26	262	178	155	482	386	500	10.74649821	9.444755064	8.758995712	21.5625876	21.7682978	22.08015807	100	UP_U_DOWN_D
Name=AVIN_RS07595;locus_tag=AVIN_RS07595;old_locus_tag=Avin_16500 hypothetical protein	-1.166888898	0.439951303	5.35E-05	0.000113403	21	15	11	48	28	33	0.861360544	0.795906326	0.621606147	2.147311628	1.579047509	1.457290433	99.99	UP_U_DOWN_D
Name=AVIN_RS16565;locus_tag=AVIN_RS16565;old_locus_tag=Avin_36370 conserved hypothetical protein	-1.165134015	2.701574084	4.97E-12	1.78E-11	91	58	90	205	174	173	3.732562357	3.077504459	5.085868478	9.170810077	9.812652377	7.639734693	100	UP_U_DOWN_D
Name=AVIN_RS17120;locus_tag=AVIN_RS17120;old_locus_tag=Avin_37560 Phage P2 tail gpX-like protein	-1.164991888	1.548665018	3.25E-08	9.18E-08	44	37	25	72	75	97	1.804755425	1.963235603	1.412741244	3.220967442	4.229591542	4.283550666	100	UP_U_DOWN_D
Name=AVIN_RS13650;locus_tag=AVIN_RS13650;old_locus_tag=Avin_29900 Protein-tyrosine kinase wzz family protein	-1.164590148	5.767780534	4.37E-41	4.31E-40	825	657	563	1815	1226	1697	33.83916422	34.86069706	31.81493281	81.19522092	69.13972307	74.9400565	100	UP_U_DOWN_D
Name=AVIN_RS11780;locus_tag=AVIN_RS11780;old_locus_tag=Avin_25730 conserved hypothetical protein	-1.161159574	5.674387054	6.44E-37	5.76E-36	690	645	567	1605	1137	1697	28.30184644	34.223972	32.04097141	71.80073255	64.12060778	74.9400565	100	UP_U_DOWN_D
Name=AVIN_RS26590;locus_tag=AVIN_RS26590 hypothetical protein	-1.160193751	9.901486331	3.49E-38	3.24E-37	13179	11297	11217	25693	25273	31462	540.565267	599.4235841	633.8687413	1149.393284	1425.259561	1389.371867	100	UP_U_DOWN_D
Name=AVIN_RS03715;locus_tag=AVIN_RS03715;old_locus_tag=Avin_08000 aldehyde dehydrogenase (NAD+)	-1.158538841	6.319016947	7.73E-44	8.19E-43	1197	996	813	2397	2089	2386	49.097551	52.84818002	45.94234525	107.2313744	117.8082231	105.3665143	100	UP_U_DOWN_D
Name=eno;locus_tag=AVIN_RS20875;old_locus_tag=Avin_45760 Enolase	-1.155079954	5.742449434	1.75E-37	1.59E-36	759	705	545	1645	1384	1575	31.13203108	37.40759731	30.79775912	73.59015891	78.05006259	69.55249793	100	UP_U_DOWN_D
Name=AVIN_RS07350;locus_tag=AVIN_RS07350;old_locus_tag=Avin_16000 Conserved hypothetical protein	-1.154846194	4.393725057	5.29E-30	3.83E-29	357	223	215	647	507	656	14.64312925	11.83247404	12.1495747	28.94397132	28.59203882	28.96916739	100	UP_U_DOWN_D
Name=AVIN_RS08375;locus_tag=AVIN_RS08375;old_locus_tag=Avin_18280 conserved hypothetical protein	-1.153756138	5.463030308	2.72E-31	2.05E-30	648	441	565	1381	1140	1269	26.57912535	23.39964597	31.92795211	61.77994496	64.28979144	56.03944119	100	UP_U_DOWN_D
Name=AVIN_RS23095;locus_tag=AVIN_RS23095;old_locus_tag=Avin_50520 rubredoxin-type Fe(Cys)4 protein, HoxR	-1.153249894	1.021609089	8.53E-06	1.95E-05	21	33	18	50	45	72	0.861360544	1.750993916	1.017173696	2.236782946	2.537754925	3.179542762	100	UP_U_DOWN_D
Name=AVIN_RS09995;locus_tag=AVIN_RS09995;old_locus_tag=Avin_21820 ExbB proton channel	-1.151659611	4.557385179	2.69E-35	2.30E-34	347	278	259	724	567	735	14.23295756	14.75079724	14.63599929	32.38861705	31.97571206	32.45783237	100	UP_U_DOWN_D
Name=AVIN_RS09045;locus_tag=AVIN_RS09045;old_locus_tag=Avin_19710 H+-transporting two-sector ATPase, A subunit	-1.15091261	2.355066369	3.55E-12	1.28E-11	84	57	49	161	128	143	3.445442175	3.024444037	2.768972838	7.202441085	7.218502898	6.314925209	100	UP_U_DOWN_D
Name=AVIN_RS10205;locus_tag=AVIN_RS10205;old_locus_tag=Avin_22300 adenosine deaminase	-1.149345042	4.15824625	7.56E-20	3.91E-19	267	194	208	579	338	633	10.95158406	10.29372181	11.75400715	25.90194651	19.06135922	27.95348012	100	UP_U_DOWN_D
Name=AVIN_RS23415;locus_tag=AVIN_RS23415;old_locus_tag=Avin_51200 Secreted mannuronan C-5 epimerase	-1.147935756	4.762179725	5.91E-30	4.26E-29	443	338	249	889	612	843	18.17060576	17.93442254	14.07090279	39.77000077	34.51346698	37.22714651	100	UP_U_DOWN_D
Name=AVIN_RS04055;locus_tag=AVIN_RS04055;old_locus_tag=Avin_08800 catechol 2,3-dioxygenase	-1.147733609	0.967548203	2.25E-06	5.46E-06	29	20	21	52	46	62	1.189497894	1.061208434	1.186702645	2.326254263	2.594149479	2.737939601	100	UP_U_DOWN_D
Name=puuE;locus_tag=AVIN_RS09690;old_locus_tag=Avin_21130 allantoinase PuuE	-1.145682549	3.447555498	9.94E-20	5.12E-19	168	111	130	355	261	316	6.890884351	5.88970681	7.346254468	15.88115891	14.71897857	13.9546599	100	UP_U_DOWN_D
Name=pyk;locus_tag=AVIN_RS23475;old_locus_tag=Avin_51360 Pyruvate kinase	-1.143841059	6.546148932	4.57E-46	5.17E-45	1393	1176	971	2909	2339	2795	57.13691608	62.39905593	54.87086991	130.1360318	131.9068616	123.4280836	100	UP_U_DOWN_D
Name=AVIN_RS10885;locus_tag=AVIN_RS10885;old_locus_tag=Avin_23810 conserved hypothetical protein	-1.142984213	3.911455236	1.83E-25	1.14E-24	231	173	163	449	390	445	9.474965982	9.179452956	9.21107291	20.08631085	21.99387602	19.65134068	100	UP_U_DOWN_D
Name=AVIN_RS04775;locus_tag=AVIN_RS04775;old_locus_tag=Avin_10530 electron transfer flavoprotein, alpha subunit, FixB	-1.141379714	4.998615069	5.55E-38	5.12E-37	520	363	333	1017	769	964	21.32892775	19.26093308	18.81771337	45.49616511	43.36741194	42.57054476	100	UP_U_DOWN_D
Name=AVIN_RS22610;locus_tag=AVIN_RS22610;old_locus_tag=Avin_49460 tripartite tricarboxylate transporter substrate binding protein	-1.140232067	3.842841285	3.18E-21	1.72E-20	215	180	146	378	386	457	8.818691282	9.550875908	8.250408864	16.91007907	21.7682978	20.18126448	100	UP_U_DOWN_D
Name=AVIN_RS25535;locus_tag=AVIN_RS25535 D-alanyl-D-alanine carboxypeptidase family	-1.14000358	1.380032551	5.56E-07	1.42E-06	41	23	31	89	65	61	1.681703919	1.220389699	1.751799142	3.981473643	3.665646003	2.693779285	100	UP_U_DOWN_D
Name=AVIN_RS03750;locus_tag=AVIN_RS03750;old_locus_tag=Avin_08080 energy transducer TonB	-1.139693685	3.784670601	1.08E-21	5.91E-21	213	134	172	432	321	427	8.736656945	7.110096509	9.719659758	19.32580465	18.1026518	18.85645499	100	UP_U_DOWN_D
Name=AVIN_RS03440;locus_tag=AVIN_RS03440;old_locus_tag=Avin_07380 conserved hypothetical protein	-1.137705918	5.749118465	8.33E-36	7.24E-35	706	657	655	1656	1260	1720	28.95812114	34.86069706	37.01382059	74.08225116	71.0571379	75.95574377	100	UP_U_DOWN_D
Name=ctaD;locus_tag=AVIN_RS05075;old_locus_tag=Avin_11180 cytochrome o ubiquinol oxidase, subunit I	-1.136106819	5.23284602	6.02E-34	4.90E-33	607	428	399	1290	852	1101	24.89742143	22.70986049	22.54735025	57.709	48.04815992	48.62050807	100	UP_U_DOWN_D
Name=uraD;locus_tag=AVIN_RS09685;old_locus_tag=Avin_21120 conserved hypothetical protein	-1.133026483	2.6343256	1.52E-13	5.92E-13	100	73	60	180	140	206	4.101716875	3.873410785	3.390578985	8.052418604	7.895237545	9.097025126	100	UP_U_DOWN_D
Name=AVIN_RS10820;locus_tag=AVIN_RS10820;old_locus_tag=Avin_23670 phasin protein	-1.13228049	9.931114293	1.66E-50	2.09E-49	15474	11470	10464	30038	23429	30725	634.6996693	608.603037	591.316975	1343.769722	1321.268003	1356.825714	100	UP_U_DOWN_D
Name=eno;locus_tag=AVIN_RS19765;old_locus_tag=Avin_43350 Enolase	-1.126912499	5.923012664	1.86E-35	1.60E-34	877	824	609	1870	1528	1797	35.972057	43.72178749	34.4143767	83.65568216	86.17087835	79.35608811	100	UP_U_DOWN_D
Name=rsmD;locus_tag=AVIN_RS01695;old_locus_tag=Avin_03510 Derived by automated computational analysis using gene prediction method: Protein Homology	-1.125174211	5.133243557	3.22E-30	2.35E-29	569	361	413	1050	770	1205	23.33876902	19.15481224	23.33848535	46.97244186	43.4238065	53.21318095	100	UP_U_DOWN_D
Name=AVIN_RS09590;locus_tag=AVIN_RS09590;old_locus_tag=Avin_20870 Tetratricopeptide repeat (TPR) protein	-1.125162894	6.208830854	2.66E-45	2.93E-44	1149	870	812	2326	1840	2173	47.1287269	46.16256689	45.8858356	104.0551426	103.7659792	95.96036698	100	UP_U_DOWN_D
Name=AVIN_RS12190;locus_tag=AVIN_RS12190;old_locus_tag=Avin_26650 conserved hypothetical protein	-1.123467532	1.516454343	3.00E-07	7.83E-07	41	37	27	85	52	101	1.681703919	1.963235603	1.525760543	3.802531007	2.932516802	4.460191931	100	UP_U_DOWN_D
Name=AVIN_RS07950;locus_tag=AVIN_RS07950;old_locus_tag=Avin_17320 outer membrane porin	-1.122849714	2.171257394	8.69E-10	2.74E-09	69	38	61	132	103	143	2.830184644	2.016296025	3.447088635	5.905106976	5.808639051	6.314925209	100	UP_U_DOWN_D
Name=eno;locus_tag=AVIN_RS22855;old_locus_tag=Avin_49970 Enolase	-1.122808202	5.661381818	1.61E-34	1.35E-33	777	670	492	1516	1303	1503	31.87034012	35.55048255	27.80274768	67.81925891	73.48210372	66.37295516	100	UP_U_DOWN_D
Name=glgB;locus_tag=AVIN_RS12775;old_locus_tag=Avin_27990 1,4-alpha-glucan branching enzyme	-1.122067615	5.242838527	2.24E-37	2.02E-36	572	462	412	1124	991	1112	23.46182053	24.51391483	23.2819757	50.28288062	55.88700291	49.10627155	100	UP_U_DOWN_D
Name=AVIN_RS18125;locus_tag=AVIN_RS18125;old_locus_tag=Avin_39750 D-isomer specific 2-hydroxyacid dehydrogenase	-1.114943888	0.813739439	2.01E-05	4.43E-05	34	15	15	41	38	63	1.394583738	0.795906326	0.847644746	1.834162015	2.142993048	2.782099917	100	UP_U_DOWN_D
Name=AVIN_RS02540;locus_tag=AVIN_RS02540;old_locus_tag=Avin_05410 NAD-dependent epimerase/dehydratase	-1.112502551	6.59461656	3.75E-39	3.58E-38	1336	1267	1084	3093	2243	2963	54.79893746	67.22755431	61.25646033	138.367393	126.4929844	130.8470167	100	UP_U_DOWN_D
Name=pyk;locus_tag=AVIN_RS10160;old_locus_tag=Avin_22190 Pyruvate kinase	-1.111809058	4.722653413	1.06E-32	8.30E-32	405	334	274	824	661	763	16.61195335	17.72218085	15.48364403	36.86218294	37.27680012	33.69432122	100	UP_U_DOWN_D
Name=AVIN_RS05180;locus_tag=AVIN_RS05180;old_locus_tag=Avin_11420 sigma54-dependent activator protein	-1.111630234	2.256955468	2.08E-09	6.40E-09	80	50	50	164	86	153	3.2813735	2.653021085	2.825482488	7.336648062	4.849931635	6.75652837	100	UP_U_DOWN_D
Name=yjiA;locus_tag=AVIN_RS18665;old_locus_tag=Avin_40980 Cobalamin synthesis protein	-1.110183256	4.475624271	1.13E-27	7.60E-27	311	282	255	716	551	625	12.75633948	14.96303892	14.40996069	32.03073178	31.07339919	27.60019759	100	UP_U_DOWN_D
Name=hybD;locus_tag=AVIN_RS23115;old_locus_tag=Avin_50560 hydrogenase expression/formation protein, HoxM	-1.109417701	2.43582896	3.75E-10	1.20E-09	92	70	44	134	145	173	3.773579525	3.71422952	2.486424589	5.994578294	8.177210314	7.639734693	100	UP_U_DOWN_D
Name=AVIN_RS20095;locus_tag=AVIN_RS20095;old_locus_tag=Avin_44080 PqiA family protein	-1.107774595	4.577778547	1.84E-30	1.35E-29	390	284	247	780	565	692	15.99669581	15.06915977	13.95788349	34.89381395	31.86292295	30.55893877	100	UP_U_DOWN_D
Name=AVIN_RS04045;locus_tag=AVIN_RS04045;old_locus_tag=Avin_08780 transporter	-1.107200171	1.619208487	9.15E-07	2.30E-06	33	34	46	104	75	75	1.353566569	1.804054338	2.599443889	4.652508527	4.229591542	3.312023711	100	UP_U_DOWN_D
Name=tssC;locus_tag=AVIN_RS12195;old_locus_tag=Avin_26660 type VI secretion system contractile sheath large subunit	-1.105006249	3.235700631	4.91E-17	2.28E-16	127	114	116	281	218	298	5.209180432	6.048888075	6.555119371	12.57072015	12.29401275	13.15977421	100	UP_U_DOWN_D
Name=AVIN_RS16215;locus_tag=AVIN_RS16215;old_locus_tag=Avin_35650 Conjugal transfer protein TrbF	-1.104481146	1.807661185	4.83E-08	1.35E-07	49	43	39	83	99	107	2.009841269	2.281598134	2.20387634	3.71305969	5.583060835	4.725153827	100	UP_U_DOWN_D
Name=AVIN_RS00230;locus_tag=AVIN_RS00230;old_locus_tag=Avin_00370 transmembrane protein with C-terminal GGDEF motif	-1.103216405	5.72750631	2.90E-35	2.48E-34	846	571	631	1564	1208	1769	34.70052477	30.2975008	35.65758899	69.96657054	68.1246211	78.11959926	100	UP_U_DOWN_D
Name=AVIN_RS04285;locus_tag=AVIN_RS04285;old_locus_tag=Avin_09350 TonB-dependent siderophore receptor	-1.101961596	5.166854323	5.45E-35	4.61E-34	613	396	387	1125	850	1092	25.14352445	21.011927	21.86923445	50.32761628	47.93537081	48.22306523	100	UP_U_DOWN_D
Name=AVIN_RS14355;locus_tag=AVIN_RS14355;old_locus_tag=Avin_31400 ABC transporter substrate-binding protein	-1.100027861	3.620094244	6.43E-18	3.08E-17	170	172	127	391	262	393	6.972918688	9.126392534	7.176725519	17.49164263	14.77537312	17.35500424	100	UP_U_DOWN_D
Name=dut;locus_tag=AVIN_RS01415;old_locus_tag=Avin_02920 Deoxyuridine 5-triphosphate nucleotidohydrolase	-1.098273071	5.24012424	4.90E-37	4.40E-36	560	440	455	1123	940	1150	22.9696145	23.34658555	25.71189064	50.23814496	53.01088066	50.78436357	100	UP_U_DOWN_D
Name=AVIN_RS07725;locus_tag=AVIN_RS07725;old_locus_tag=Avin_16810 Dihydroorotate dehydrogenase	-1.097990359	4.864425513	3.31E-35	2.82E-34	464	342	321	924	682	877	19.0319663	18.14666422	18.13959757	41.33574883	38.46108575	38.72859726	100	UP_U_DOWN_D
Name=livM;locus_tag=AVIN_RS11950;old_locus_tag=Avin_26110 Bacterial ABC-transporter, permease protein	-1.096185022	3.556716646	2.28E-16	1.02E-15	163	175	112	381	274	341	6.685798507	9.285573799	6.329080772	17.04428605	15.45210777	15.05866781	100	UP_U_DOWN_D
Name=pyk;locus_tag=AVIN_RS22860;old_locus_tag=Avin_49990 Pyruvate kinase	-1.096091433	4.450560023	1.50E-25	9.39E-25	297	279	261	613	572	663	12.18209912	14.80385766	14.74901859	27.42295891	32.25768483	29.2782896	100	UP_U_DOWN_D
Name=AVIN_RS04040;locus_tag=AVIN_RS04040;old_locus_tag=Avin_08770 hypothetical protein	-1.094432473	2.586497819	9.16E-11	3.06E-10	81	77	70	180	170	150	3.322390669	4.085652472	3.955675483	8.052418604	9.587074162	6.624047422	100	UP_U_DOWN_D
Name=AVIN_RS01770;locus_tag=AVIN_RS01770;old_locus_tag=Avin_03680 sigma-54-dependent Fis family transcriptional regulator	-1.094077941	3.874342095	8.12E-20	4.19E-19	212	186	165	483	371	384	8.695639776	9.869238438	9.324092209	21.60732325	20.92237949	16.9575614	100	UP_U_DOWN_D
Name=AVIN_RS12665;locus_tag=AVIN_RS12665 acyltransferase	-1.093846133	2.203712617	1.90E-09	5.84E-09	82	50	44	113	117	153	3.363407838	2.653021085	2.486424589	5.055129457	6.598162805	6.75652837	100	UP_U_DOWN_D
Name=AVIN_RS19305;locus_tag=AVIN_RS19305;old_locus_tag=Avin_42430 hypothetical protein	-1.092053213	3.749870602	4.30E-18	2.08E-17	238	124	160	424	304	413	9.762086164	6.579492292	9.041543961	18.96791938	17.14394438	18.23821057	100	UP_U_DOWN_D
Name=AVIN_RS19095;locus_tag=AVIN_RS19095;old_locus_tag=Avin_41950 SulP family inorganic anion transporter	-1.091893962	3.38104273	2.66E-17	1.25E-16	169	110	122	332	222	329	6.93190152	5.836646388	6.89417727	14.85223876	12.51959096	14.52874401	100	UP_U_DOWN_D
Name=AVIN_RS15805;locus_tag=AVIN_RS15805;old_locus_tag=Avin_34760 Phospholipid-binding domain-containing protein	-1.091541969	4.16431733	4.68E-25	2.88E-24	280	216	197	494	437	588	11.48480725	11.46105109	11.132401	22.0994155	24.64442005	25.96626589	100	UP_U_DOWN_D
Name=acnB;locus_tag=AVIN_RS10715;old_locus_tag=Avin_23470 Aconitate hydratase 2	-1.089403217	6.796980429	2.10E-40	2.05E-39	1782	1390	1169	3152	2662	3672	73.09259472	73.75398618	66.05978056	141.0067969	150.1223025	162.1566809	100	UP_U_DOWN_D
Name=serS;locus_tag=AVIN_RS12865;old_locus_tag=Avin_28180 seryl-tRNA synthetase	-1.089342474	6.008040927	7.39E-38	6.79E-37	1092	729	699	1847	1571	2060	44.79074828	38.68104743	39.50024518	82.62676201	88.59584416	90.97025126	100	UP_U_DOWN_D
Name=AVIN_RS20080;locus_tag=AVIN_RS20080;old_locus_tag=Avin_44050 multidrug efflux pump membrane fusion protein	-1.087422237	5.697603635	1.03E-39	9.89E-39	787	661	567	1567	1231	1621	32.28051181	35.07293875	32.04097141	70.10077751	69.42169584	71.58387247	100	UP_U_DOWN_D
Name=AVIN_RS13510;locus_tag=AVIN_RS13510;old_locus_tag=Avin_29630 Peptidoglycan-binding LysM:SLT:MLTD_N domain	-1.086413591	5.531558462	7.56E-39	7.16E-38	730	561	510	1373	1164	1385	29.94253319	29.76689658	28.81992137	61.42205969	65.64326073	61.16203786	100	UP_U_DOWN_D
Name=pabC;locus_tag=AVIN_RS06835;old_locus_tag=Avin_14950 amidohydrolase family protein	-1.08554737	3.935508574	9.36E-21	5.00E-20	249	175	170	423	419	443	10.21327502	9.285573799	9.606640458	18.92318372	23.62931808	19.56302005	100	UP_U_DOWN_D
Name=phaR;locus_tag=AVIN_RS10825;old_locus_tag=Avin_23680 polyhydroxyalkanoate synthesis regulator	-1.083806199	6.362507305	1.64E-38	1.54E-37	1213	954	1022	2634	1937	2438	49.7538257	50.61964231	57.75286205	117.8337256	109.2362509	107.6628508	100	UP_U_DOWN_D
Name=AVIN_RS14150;locus_tag=AVIN_RS14150;old_locus_tag=Avin_30940 hypothetical protein	-1.083804117	4.243050335	2.01E-16	9.00E-16	288	288	159	567	406	639	11.8129446	15.28140145	8.985034311	25.3651186	22.89618888	28.21844202	100	UP_U_DOWN_D
Name=AVIN_RS07960;locus_tag=AVIN_RS07960;old_locus_tag=Avin_17340 intracellular sensory histidine protein kinase, two component	-1.083022808	2.164689589	2.81E-09	8.56E-09	66	48	56	155	91	128	2.707133138	2.546900242	3.164540386	6.934027131	5.131904404	5.652520466	100	UP_U_DOWN_D
Name=AVIN_RS04165;locus_tag=AVIN_RS04165;old_locus_tag=Avin_09060 PhoH-like protein	-1.082676523	4.768574768	1.88E-30	1.38E-29	440	337	286	896	629	791	18.04755425	17.88136212	16.16175983	40.08315038	35.4721744	34.93081007	100	UP_U_DOWN_D
Name=AVIN_RS07200;locus_tag=AVIN_RS07200;old_locus_tag=Avin_15720 bifunctional 4-hydroxy-2-oxoglutarate aldolase/2-dehydro-3-deoxy-phosphogluconate aldolase	-1.080085913	3.832708404	6.19E-22	3.43E-21	218	178	156	459	336	408	8.941742788	9.444755064	8.815505362	20.53366744	18.94857011	18.01740899	100	UP_U_DOWN_D
Name=AVIN_RS23645;locus_tag=AVIN_RS23645;old_locus_tag=Avin_51750 hypothetical protein	-1.079302367	4.187298665	6.22E-15	2.63E-14	219	197	278	581	443	515	8.982759957	10.45290308	15.70968263	25.99141783	24.98278737	22.74256281	100	UP_U_DOWN_D
Name=AVIN_RS10290;locus_tag=AVIN_RS10290;old_locus_tag=Avin_22520 ABC transporter inner-membrane protein	-1.077270929	1.861329493	3.03E-08	8.57E-08	53	51	34	109	95	95	2.173909944	2.706081507	1.921328092	4.876186821	5.35748262	4.195230034	100	UP_U_DOWN_D
Name=AVIN_RS15780;locus_tag=AVIN_RS15780;old_locus_tag=Avin_34710 poly (3-hydroxybutyrate) depolymerase protein	-1.076219471	6.180432263	3.87E-35	3.29E-34	1101	844	882	2418	1599	2174	45.1599028	44.78299592	49.84151108	108.1708232	90.17489167	96.0045273	100	UP_U_DOWN_D
Name=AVIN_RS25545;locus_tag=AVIN_RS25545;old_locus_tag=Avin_42020 type II toxin-antitoxin system RelE/ParE family toxin	-1.073570748	1.348266591	1.03E-06	2.57E-06	45	30	21	74	51	83	1.845772594	1.591812651	1.186702645	3.310438759	2.876122248	3.66530624	100	UP_U_DOWN_D
Name=codA;locus_tag=AVIN_RS13775;old_locus_tag=Avin_30170 cytosine deaminase	-1.069762513	3.308904908	7.55E-16	3.31E-15	154	103	127	321	218	295	6.316643988	5.465223436	7.176725519	14.36014651	12.29401275	13.02729326	100	UP_U_DOWN_D
Name=AVIN_RS08955;locus_tag=AVIN_RS08955;old_locus_tag=Avin_19530 sodium hydrogen antiporter subunitAB, ShaAB	-1.068023237	5.65202875	6.65E-33	5.25E-32	841	586	556	1658	1094	1532	34.49543892	31.09340712	31.41936526	74.17172248	61.69564196	67.65360433	100	UP_U_DOWN_D
Name=AVIN_RS19915;locus_tag=AVIN_RS19915;old_locus_tag=Avin_43670 hyperosmotically inducible periplasmic protein	-1.067382575	2.162621895	3.81E-08	1.07E-07	76	52	44	165	81	127	3.117304825	2.759141929	2.486424589	7.38138372	4.567958865	5.60836015	100	UP_U_DOWN_D
Name=AVIN_RS21075;locus_tag=AVIN_RS21075 hypothetical protein	-1.066142992	5.118237397	1.31E-31	9.93E-31	516	439	402	1146	796	1001	21.16485908	23.29352513	22.7168792	51.26706511	44.8900649	44.20447646	100	UP_U_DOWN_D
Name=AVIN_RS21400;locus_tag=AVIN_RS21400;old_locus_tag=Avin_46870 serine protein kinase; PrkA	-1.064399627	8.341632291	4.66E-39	4.44E-38	4896	3688	4123	9611	7594	10367	200.8200582	195.6868353	232.9892859	429.9544178	428.2602423	457.8099975	100	UP_U_DOWN_D
Name=AVIN_RS05100;locus_tag=AVIN_RS05100;old_locus_tag=Avin_11230 cation transporter	-1.064130677	4.041048124	2.54E-18	1.24E-17	291	194	164	564	335	497	11.93599611	10.29372181	9.26758256	25.23091163	18.89217555	21.94767712	100	UP_U_DOWN_D
Name=AVIN_RS02480;locus_tag=AVIN_RS02480;old_locus_tag=Avin_05290Conserved hypothetical protein	-1.061924573	5.206182165	3.67E-33	2.92E-32	581	470	401	1179	818	1136	23.83097505	24.9383982	22.66036955	52.74334186	46.13074508	50.16611914	100	UP_U_DOWN_D
Name=AVIN_RS12375;locus_tag=AVIN_RS12375;old_locus_tag=Avin_27070 conserved hypothetical protein	-1.060506272	5.039644767	3.81E-31	2.86E-30	528	418	350	1072	776	931	21.6570651	22.17925627	19.77837741	47.95662635	43.76217382	41.11325433	100	UP_U_DOWN_D
Name=AVIN_RS20055;locus_tag=AVIN_RS20055;old_locus_tag=Avin_44000 conserved hypothetical protein	-1.057414708	7.648122952	1.52E-45	1.69E-44	3114	2445	2352	6176	4885	5901	127.7274635	129.7327311	132.9106962	276.2874294	275.4873958	260.5900256	100	UP_U_DOWN_D
Name=AVIN_RS04035;locus_tag=AVIN_RS04035;old_locus_tag=Avin_08760 LysR family transcriptional regulator	-1.056528171	2.979521633	1.93E-14	7.91E-14	113	101	92	240	186	232	4.634940069	5.359102593	5.198887777	10.73655814	10.48938702	10.24519335	100	UP_U_DOWN_D
Name=AVIN_RS03595;locus_tag=AVIN_RS03595;old_locus_tag=Avin_07700 Elongator protein 3, MiaB/NifB, Radical SAM superfamily protein	-1.053019739	5.455792875	1.15E-35	9.92E-35	735	511	495	1345	1062	1294	30.14761903	27.11387549	27.97227663	60.16946124	59.89101623	57.14344909	100	UP_U_DOWN_D
Name=AVIN_RS14300;locus_tag=AVIN_RS14300;old_locus_tag=Avin_31280 4-carboxy-4-hydroxy-2-oxoadipate aldolase	-1.052124385	1.981572619	4.17E-07	1.08E-06	75	41	37	139	67	121	3.076287657	2.17547729	2.090857041	6.218256589	3.778435111	5.343398253	100	UP_U_DOWN_D
Name=AVIN_RS11790;locus_tag=AVIN_RS11790;old_locus_tag=Avin_25750 conserved hypothetical protein	-1.049975244	5.704095476	1.29E-32	1.01E-31	768	617	664	1485	1235	1680	31.5011856	32.73828019	37.52240744	66.43245348	69.64727406	74.18933112	100	UP_U_DOWN_D
Name=AVIN_RS06130;locus_tag=AVIN_RS06130;old_locus_tag=Avin_13440 pyridoxamine 5-phosphate oxidase	-1.048869952	4.788690231	3.35E-28	2.30E-27	420	349	320	745	676	902	17.22721088	18.51808718	18.08308792	33.32806589	38.12271843	39.83260516	100	UP_U_DOWN_D
Name=AVIN_RS07140;locus_tag=AVIN_RS07140;old_locus_tag=Avin_15600 conserved hypothetical protein	-1.048528443	5.904459334	8.29E-29	5.80E-28	795	781	763	1801	1483	1755	32.60864916	41.44018936	43.11686276	80.5689217	83.63312342	77.50135483	100	UP_U_DOWN_D
Name=AVIN_RS01690;locus_tag=AVIN_RS01690;old_locus_tag=Avin_03500 hydrolase, alpha/beta fold family	-1.047872242	4.935235707	1.87E-30	1.37E-29	472	368	367	943	665	980	19.36010365	19.52623519	20.73904146	42.18572635	37.50237834	43.27710982	100	UP_U_DOWN_D
Name=gmk;locus_tag=AVIN_RS01370;old_locus_tag=Avin_02830 guanylate kinase	-1.047434529	5.195993095	3.67E-33	2.92E-32	596	430	427	1176	841	1077	24.44623258	22.81598134	24.12962044	52.60913488	47.42781982	47.56066049	100	UP_U_DOWN_D
Name=cybH;locus_tag=AVIN_RS23120;old_locus_tag=Avin_50570 Ni/Fe-hydrogenase, b-type cytochrome subunit	-1.044209983	3.561348505	1.60E-16	7.20E-16	186	159	120	317	274	397	7.629193388	8.436607052	6.78115797	14.18120387	15.45210777	17.53164551	100	UP_U_DOWN_D
Name=AVIN_RS23805;locus_tag=AVIN_RS23805;old_locus_tag=Avin_52120 TonB-dependent receptor	-1.044100675	4.906476178	4.16E-30	3.02E-29	492	341	357	889	765	858	20.18044703	18.0936038	20.17394496	39.77000077	43.14183373	37.88955125	100	UP_U_DOWN_D
Name=AVIN_RS07470;locus_tag=AVIN_RS07470;old_locus_tag=Avin_16250 Type I secretion membrane fusion protein	-1.040889448	6.048391984	9.99E-30	7.18E-29	983	887	749	2009	1744	1781	40.31987689	47.06459406	42.32572767	89.87393875	98.35210199	78.64952305	100	UP_U_DOWN_D
Name=AVIN_RS14250;locus_tag=AVIN_RS14250;old_locus_tag=Avin_31180 OprE-like outer membrane porin	-1.034974383	3.463068307	4.10E-14	1.65E-13	213	131	98	337	274	306	8.736656945	6.950915244	5.537945676	15.07591705	15.45210777	13.51305674	100	UP_U_DOWN_D
Name=AVIN_RS10270;locus_tag=AVIN_RS10270;old_locus_tag=Avin_22470 Gluconate transporter	-1.03470918	5.037463505	1.17E-26	7.58E-26	483	441	376	1093	707	971	19.81129251	23.39964597	21.24762831	48.89607519	39.8709496	42.87966698	100	UP_U_DOWN_D
Name=AVIN_RS18230;locus_tag=AVIN_RS18230;old_locus_tag=Avin_39970 transcriptional regulatory protein AcoK, LuxR family	-1.033519296	4.635377095	1.15E-25	7.27E-25	419	314	260	707	556	828	17.18619371	16.66097242	14.69250894	31.62811085	31.35537196	36.56474177	100	UP_U_DOWN_D
Name=ybeY;locus_tag=AVIN_RS04160;old_locus_tag=Avin_09050 conserved hypothetical protein	-1.032478766	4.183759939	1.06E-23	6.26E-23	299	213	211	571	404	550	12.26413346	11.30186982	11.9235361	25.54406124	22.78339977	24.28817388	100	UP_U_DOWN_D
Name=AVIN_RS01375;locus_tag=AVIN_RS01375;old_locus_tag=Avin_02840 Conserved hypothetical protein	-1.028965111	5.211524889	3.29E-32	2.55E-31	584	470	424	1111	934	1051	23.95402655	24.9383982	23.9600915	49.70131705	52.67251334	46.41249227	100	UP_U_DOWN_D
Name=rfbB;locus_tag=AVIN_RS07300;old_locus_tag=Avin_15920 dTDP-glucose 4,6-dehydratase	-1.028866949	7.607987923	1.46E-39	1.41E-38	2967	2326	2473	5920	4647	5842	121.6979397	123.4185409	139.7483638	264.8351008	262.0654919	257.9845669	100	UP_U_DOWN_D
Name=AVIN_RS19120;locus_tag=AVIN_RS19120;old_locus_tag=Avin_42030 antitoxin protein	-1.025924214	1.862018118	8.96E-07	2.25E-06	62	39	41	76	91	129	2.543064463	2.069356447	2.31689564	3.399910077	5.131904404	5.696680783	100	UP_U_DOWN_D
Name=AVIN_RS10415;locus_tag=AVIN_RS10415;old_locus_tag=Avin_22800 aspartate aminotransferase family protein	-1.025237364	4.11440177	1.18E-20	6.29E-20	256	231	200	566	400	481	10.5003952	12.25695741	11.30192995	25.32038294	22.55782156	21.24111207	100	UP_U_DOWN_D
Name=AVIN_RS00365;locus_tag=AVIN_RS00365;old_locus_tag=Avin_00660 Alpha/beta hydrolase fold protein	-1.025120927	6.148326364	4.30E-33	3.41E-32	1137	907	799	2202	1799	1925	46.63652087	48.12580249	45.15121015	98.50792092	101.4538025	85.00860858	100	UP_U_DOWN_D
Name=pqqA;locus_tag=AVIN_RS25515 pyrroloquinoline quinone precursor peptide PqqA	-1.024531678	1.625837354	4.44E-06	1.05E-05	41	42	36	108	78	64	1.681703919	2.228537712	2.034347391	4.831451162	4.398775204	2.826260233	100	UP_U_DOWN_D
Name=AVIN_RS08260;locus_tag=AVIN_RS08260;old_locus_tag=Avin_17990 HNH endonuclease domain-containing protein	-1.024447614	3.45645711	9.42E-14	3.70E-13	169	120	145	296	234	387	6.93190152	6.367250605	8.193899214	13.24175504	13.19632561	17.09004235	100	UP_U_DOWN_D
Name=AVIN_RS04145;locus_tag=AVIN_RS04145;old_locus_tag=Avin_09020 conserved hypothetical protein	-1.024299452	7.237713641	3.30E-36	2.91E-35	2330	1882	1820	4982	3448	4281	95.5700032	99.85971366	102.8475626	222.8730527	194.4484218	189.0503134	100	UP_U_DOWN_D
Name=AVIN_RS05080;locus_tag=AVIN_RS05080;old_locus_tag=Avin_11190 hypothetical protein	-1.022681445	2.185594954	8.04E-07	2.03E-06	68	54	55	181	79	116	2.789167475	2.865262772	3.108030736	8.097154263	4.455169757	5.122596673	100	UP_U_DOWN_D
Name=AVIN_RS13260;locus_tag=AVIN_RS13260;old_locus_tag=Avin_29070 conserved hypothetical protein	-1.022044263	1.471618638	2.42E-06	5.84E-06	44	37	26	79	53	93	1.804755425	1.963235603	1.469250894	3.534117054	2.988911356	4.106909401	100	UP_U_DOWN_D
Name=AVIN_RS22835;locus_tag=AVIN_RS22835;old_locus_tag=Avin_49930 hypothetical protein	-1.018747167	4.622656542	6.81E-24	4.03E-23	348	295	334	743	592	720	14.27397473	15.6528244	18.87422302	33.23859457	33.3855759	31.79542762	100	UP_U_DOWN_D
Name=AVIN_RS15105;locus_tag=AVIN_RS15105;old_locus_tag=Avin_33210 3-deoxy-7-phosphoheptulonate synthase	-1.015000864	3.738830883	2.66E-18	1.29E-17	216	148	169	414	294	405	8.859708451	7.852942413	9.550130808	18.52056279	16.57999884	17.88492804	100	UP_U_DOWN_D
Name=gluQRS;locus_tag=AVIN_RS19435;old_locus_tag=Avin_42650 tRNA glutamyl-Q(34) synthetase GluQRS	-1.013357685	3.964570925	5.02E-21	2.70E-20	240	188	195	465	354	482	9.844120501	9.975359281	11.0193817	20.80208139	19.96367208	21.28527238	100	UP_U_DOWN_D
Name=AVIN_RS06880;locus_tag=AVIN_RS06880;old_locus_tag=Avin_15040 Conserved hypothetical protein, DUF1285	-1.013108576	3.354278639	4.07E-13	1.54E-12	164	119	124	326	191	338	6.726815676	6.314190183	7.007196569	14.58382481	10.77135979	14.92618686	100	UP_U_DOWN_D
Name=AVIN_RS14305;locus_tag=AVIN_RS14305;old_locus_tag=Avin_31290 4-oxalomesaconate tautomerase	-1.012472318	4.2597093	4.50E-22	2.50E-21	304	250	214	511	475	606	12.4692193	13.26510543	12.09306505	22.8599217	26.7874131	26.76115158	100	UP_U_DOWN_D
Name=AVIN_RS04155;locus_tag=AVIN_RS04155;old_locus_tag=Avin_09040 CBS domain-containing transporter	-1.009829333	5.931775765	9.25E-33	7.26E-32	992	728	742	1964	1341	1823	40.6890314	38.627987	41.93016012	87.8608341	75.62509677	80.50425633	100	UP_U_DOWN_D
Name=AVIN_RS18900;locus_tag=AVIN_RS18900;old_locus_tag=Avin_41490 tetratricopeptide repeat protein	-1.007883343	4.263379729	2.86E-21	1.55E-20	344	215	218	608	417	580	14.10990605	11.40799067	12.31910365	27.19928062	23.51652897	25.61298336	100	UP_U_DOWN_D
Name=modA;locus_tag=AVIN_RS23195;old_locus_tag=Avin_50730 molybdate ABC transporter, periplasmic molybdate-binding protein	-1.00711389	1.451826371	6.62E-06	1.53E-05	45	41	21	67	77	75	1.845772594	2.17547729	1.186702645	2.997289147	4.34238065	3.312023711	100	UP_U_DOWN_D
Name=AVIN_RS07730;locus_tag=AVIN_RS07730;old_locus_tag=Avin_16820 Zinc-containing alcohol dehydrogenase superfamily	-1.006975809	4.591918905	7.34E-23	4.20E-22	433	272	273	718	512	791	17.76043407	14.43243471	15.42713438	32.1202031	28.87401159	34.93081007	100	UP_U_DOWN_D
Name=AVIN_RS16365;locus_tag=AVIN_RS16365;old_locus_tag=Avin_35960 conserved hypothetical protein	-1.004116161	3.281645347	1.85E-14	7.60E-14	151	105	132	281	227	296	6.193592482	5.57134428	7.459273767	12.57072015	12.80156373	13.07145358	100	UP_U_DOWN_D
Name=AVIN_RS26445;locus_tag=AVIN_RS26445 hypothetical protein	-1.002101644	7.169460701	1.53E-27	1.03E-26	2676	1818	1429	4240	3249	4587	109.7619436	96.46384667	80.7522895	189.6791938	183.2259056	202.5633702	100	UP_U_DOWN_D
Name=AVIN_RS20085;locus_tag=AVIN_RS20085;old_locus_tag=Avin_44060 Tim44-like domain protein	-1.001432395	6.602409679	2.12E-38	1.99E-37	1548	1234	1150	2857	2222	3057	63.49457723	65.47656039	64.98609722	127.8097775	125.3086987	134.9980865	100	UP_U_DOWN_D
Name=AVIN_RS13130;locus_tag=AVIN_RS13130;old_locus_tag=Avin_28780 RND efflux system, outer membrane lipoprotein, NodT family	1.000214315	4.705561208	3.44E-24	2.06E-23	852	720	547	363	317	407	34.94662778	38.20350363	30.91077842	16.23904418	17.87707358	17.97324867	100	DOWN_U_UP_D
Name=AVIN_RS11630;locus_tag=AVIN_RS11630;old_locus_tag=Avin_25390 RNA polymerase sigma factor, FecI family	1.00194382	5.737560457	4.48E-27	2.97E-26	1659	1384	1272	734	734	737	68.04748296	73.43562365	71.88027449	32.83597364	41.39360256	32.546153	100	DOWN_U_UP_D
Name=AVIN_RS19535;locus_tag=AVIN_RS19535;old_locus_tag=Avin_60370 tRNA-Met	1.005956441	5.53808498	1.09E-25	6.88E-25	1415	1069	1263	668	590	669	58.03929379	56.72159081	71.37168764	29.88342015	33.2727868	29.5432515	100	DOWN_U_UP_D
Name=hisB;locus_tag=AVIN_RS02170;old_locus_tag=Avin_04590 Imidazoleglycerol-phosphate dehydratase	1.007238225	5.304628712	3.99E-32	3.08E-31	1350	941	933	602	459	585	55.37317782	49.92985683	52.72350322	26.93086666	25.88510024	25.83378494	100	DOWN_U_UP_D
Name=AVIN_RS08000;locus_tag=AVIN_RS08000;old_locus_tag=Avin_17420 hypothetical protein	1.008625679	5.176505003	6.09E-26	3.88E-25	1102	1020	806	586	388	537	45.20091997	54.12163014	45.5467777	26.21509612	21.88108691	23.71408977	100	DOWN_U_UP_D
Name=AVIN_RS19540;locus_tag=AVIN_RS19540;old_locus_tag=Avin_60360 tRNA-Leu	1.009963243	6.741023202	2.24E-37	2.03E-36	3406	2570	2702	1599	1294	1549	139.7044768	136.3652838	152.6890736	71.5323186	72.97455274	68.40432971	100	DOWN_U_UP_D
Name=purL;locus_tag=AVIN_RS18085;old_locus_tag=Avin_39660 phosphoribosylformylglycinamidine synthase	1.014131708	8.310641651	1.63E-41	1.62E-40	10114	8206	7500	4555	3650	5007	414.8476448	435.4138205	423.8223731	203.7709263	205.8401217	221.1107029	100	DOWN_U_UP_D
Name=rpmJ;locus_tag=AVIN_RS03030;old_locus_tag=Avin_06460 50S ribosomal protein L36	1.014270558	6.984766545	5.49E-40	5.32E-39	4245	3181	2922	1804	1465	1997	174.1178814	168.7852015	165.1211966	80.70312868	82.61802145	88.18815134	100	DOWN_U_UP_D
Name=AVIN_RS15130;locus_tag=AVIN_RS15130;old_locus_tag=Avin_33270 Dienelactone hydrolase protein	1.014291945	3.069649494	1.86E-12	6.86E-12	312	182	190	122	90	134	12.79735665	9.656996751	10.73683345	5.457750387	5.07550985	5.917482363	100	DOWN_U_UP_D
Name=AVIN_RS23930;locus_tag=AVIN_RS23930;old_locus_tag=Avin_52390 helicase, Snf2 family	1.015382981	4.931296949	5.97E-24	3.55E-23	971	810	698	382	416	456	39.82767086	42.97894158	39.44373553	17.0890217	23.46013442	20.13710416	100	DOWN_U_UP_D
Name=AVIN_RS06670;locus_tag=AVIN_RS06670;old_locus_tag=Avin_14600 NADH:ubiquinone oxidoreductase, Na(+)-translocating protein, subunit B	1.015779683	4.351637976	1.91E-23	1.11E-22	679	534	451	321	212	316	27.85065758	28.33426519	25.48585204	14.36014651	11.95564543	13.9546599	100	DOWN_U_UP_D
Name=AVIN_RS13885;locus_tag=AVIN_RS13885;old_locus_tag=Avin_30430 cytochrome c-type biogenesis protein	1.016121924	3.449101533	4.67E-14	1.88E-13	383	246	260	129	136	184	15.70957563	13.05286374	14.69250894	5.7709	7.669659329	8.12549817	100	DOWN_U_UP_D
Name=AVIN_RS23860;locus_tag=AVIN_RS23860;old_locus_tag=Avin_52230 ATP synthase I chain	1.018024139	7.068072173	6.62E-37	5.91E-36	4537	3090	3339	1918	1555	2095	186.0948946	163.9567031	188.6857205	85.80299379	87.6935313	92.51586232	100	DOWN_U_UP_D
Name=clpP;locus_tag=AVIN_RS10775;old_locus_tag=Avin_23570 Peptidase S14, ClpP	1.018194222	6.71213869	7.15E-34	5.81E-33	3375	2445	2706	1466	1203	1684	138.4329445	129.7327311	152.9151122	65.58247596	67.84264833	74.36597239	100	DOWN_U_UP_D
Name=AVIN_RS22310;locus_tag=AVIN_RS22310;old_locus_tag=Avin_48760 Polyamine transporter periplasmic protein PotF	1.018787659	4.94071891	1.15E-28	7.98E-28	991	800	709	405	366	499	40.64801424	42.44833737	40.06534168	18.11794186	20.64040672	22.03599776	100	DOWN_U_UP_D
Name=AVIN_RS14655;locus_tag=AVIN_RS14655 hypothetical protein	1.023559207	6.999315493	1.83E-30	1.35E-29	4105	3046	3263	1701	1715	1822	168.3754777	161.6220445	184.3909871	76.09535581	96.71665992	80.46009601	100	DOWN_U_UP_D
Name=AVIN_RS19380;locus_tag=AVIN_RS19380;old_locus_tag=Avin_42540 conserved hypothetical protein YqcC	1.024299331	3.990866234	3.54E-22	1.98E-21	514	397	382	249	175	232	21.08282474	21.06498742	21.58668621	11.13917907	9.869046931	10.24519335	100	DOWN_U_UP_D
Name=AVIN_RS19720;locus_tag=AVIN_RS19720;old_locus_tag=Avin_43240 LysR family transcriptional regulator protein	1.027465565	4.159827784	1.05E-23	6.17E-23	594	468	397	263	210	262	24.36419824	24.83227736	22.43433095	11.76547829	11.84285632	11.57000283	100	DOWN_U_UP_D
Name=AVIN_RS15950;locus_tag=AVIN_RS15950;old_locus_tag=Avin_35090 VacJ family lipoprotein	1.030130548	3.975772398	1.18E-20	6.29E-20	506	436	340	232	183	231	20.75468739	23.13434387	19.21328092	10.37867287	10.32020336	10.20103303	100	DOWN_U_UP_D
Name=ogt;locus_tag=AVIN_RS18560;old_locus_tag=Avin_40730 Methylated-DNA-(protein)-cysteine S-methyltransferase	1.030799398	4.464084741	1.86E-26	1.20E-25	684	599	512	319	259	329	28.05574343	31.7831926	28.93294067	14.27067519	14.60618946	14.52874401	100	DOWN_U_UP_D
Name=AVIN_RS14835;locus_tag=AVIN_RS14835;old_locus_tag=Avin_32610 helix-turn-helix domain-containing protein	1.031175997	3.485167967	7.32E-18	3.50E-17	377	286	250	160	126	173	15.46347262	15.17528061	14.12741244	7.157705426	7.10571379	7.639734693	100	DOWN_U_UP_D
Name=cas8c;locus_tag=AVIN_RS14445;old_locus_tag=Avin_31610 CRISPR-associated protein Csd1	1.031541973	6.426774987	4.88E-33	3.86E-32	3078	2180	1844	1195	993	1358	126.2508454	115.6717193	104.2037941	53.4591124	55.99979201	59.96970932	100	DOWN_U_UP_D
Name=AVIN_RS17190;locus_tag=AVIN_RS17190;old_locus_tag=Avin_37720 conserved hypothetical protein	1.035635935	3.266057981	4.80E-14	1.92E-13	342	239	206	157	89	149	14.02787171	12.68144079	11.64098785	7.023498449	5.019115296	6.579887105	100	DOWN_U_UP_D
Name=AVIN_RS15660;locus_tag=AVIN_RS15660;old_locus_tag=Avin_60460 tRNA-Arg	1.03671959	6.214493707	1.01E-33	8.16E-33	2429	1723	1917	1035	922	1081	99.6307029	91.42310661	108.3289986	46.30140697	51.99577869	47.73730175	100	DOWN_U_UP_D
Name=guaB;locus_tag=AVIN_RS18115;old_locus_tag=Avin_39730 IMP dehydrogenase	1.04016545	6.089778143	1.16E-37	1.06E-36	2349	1711	1548	981	766	1052	96.3493294	90.78638155	87.47693782	43.88568139	43.19822828	46.45665258	100	DOWN_U_UP_D
Name=AVIN_RS23865;locus_tag=AVIN_RS23865;old_locus_tag=Avin_52240 chromosome partition ParB	1.040179178	4.989706339	4.50E-32	3.46E-31	1027	855	718	476	355	473	42.12463231	45.36666056	40.57392852	21.29417364	20.02006663	20.88782954	100	DOWN_U_UP_D
Name=AVIN_RS25880;locus_tag=AVIN_RS25880 hypothetical protein	1.041186611	3.577581247	2.08E-14	8.52E-14	328	320	315	144	145	198	13.45363135	16.97933495	17.80053967	6.441934883	8.177210314	8.743742597	100	DOWN_U_UP_D
Name=rpsD;locus_tag=AVIN_RS03045;old_locus_tag=Avin_06490 30S ribosomal protein S4	1.041507048	6.594465566	2.21E-38	2.06E-37	3196	2596	2143	1398	1168	1385	131.0908713	137.7448548	121.1001794	62.54045116	65.86883895	61.16203786	100	DOWN_U_UP_D
Name=folK;locus_tag=AVIN_RS21435;old_locus_tag=Avin_46940 2-amino-4-hydroxy-6-hydroxymethyldihydropteridine pyrophosphokinase	1.043855983	5.024456331	2.03E-31	1.54E-30	1019	854	784	517	365	451	41.79649496	45.31360014	44.30356541	23.12833566	20.58401217	19.91630258	100	DOWN_U_UP_D
Name=AVIN_RS24360;locus_tag=AVIN_RS24360;old_locus_tag=Avin_08280 hypothetical protein	1.044404754	3.514927687	2.60E-18	1.27E-17	379	273	281	156	135	174	15.54550696	14.48549513	15.87921158	6.97876279	7.613264775	7.683895009	100	DOWN_U_UP_D
Name=AVIN_RS04895;locus_tag=AVIN_RS04895;old_locus_tag=Avin_10780 TPP-dependent dehydrogenase, E1 component beta subunit	1.049204671	6.622424011	7.86E-43	8.13E-42	3191	2588	2304	1440	1134	1452	130.8857855	137.3203714	130.198233	64.41934883	63.95142411	64.12077904	100	DOWN_U_UP_D
Name=AVIN_RS13865;locus_tag=AVIN_RS13865;old_locus_tag=Avin_30390 cytochrome C biogenesis protein	1.051693267	3.089435754	2.38E-14	9.73E-14	288	231	177	120	91	134	11.8129446	12.25695741	10.00220801	5.368279069	5.131904404	5.917482363	100	DOWN_U_UP_D
Name=AVIN_RS26440;locus_tag=AVIN_RS26440 hypothetical protein	1.0532247	1.581548132	2.69E-06	6.48E-06	80	86	72	28	45	45	3.2813735	4.563196267	4.068694782	1.25259845	2.537754925	1.987214226	100	DOWN_U_UP_D
Name=ung;locus_tag=AVIN_RS06205;old_locus_tag=Avin_13610 uracil-DNA glycosylase	1.057632157	5.779369202	3.78E-34	3.12E-33	1812	1469	1241	758	596	888	74.32310978	77.94575949	70.12847534	33.90962946	33.61115412	39.21436074	100	DOWN_U_UP_D
Name=AVIN_RS10535;locus_tag=AVIN_RS10535;old_locus_tag=Avin_23080 conserved hypothetical protein	1.06038851	2.671206198	4.11E-11	1.40E-10	231	165	126	101	74	80	9.474965982	8.754969582	7.120215869	4.51830155	4.173196988	3.532825292	100	DOWN_U_UP_D
Name=AVIN_RS23935;locus_tag=AVIN_RS23935;old_locus_tag=Avin_52400 restriction endonuclease	1.062166192	4.69644955	1.19E-28	8.19E-28	816	633	673	369	321	357	33.4700097	33.58724694	38.03099428	16.50745814	18.1026518	15.76523286	100	DOWN_U_UP_D
Name=AVIN_RS01145;locus_tag=AVIN_RS01145;old_locus_tag=Avin_02310 Deoxyribonuclease I	1.063914604	4.236382297	3.80E-25	2.35E-24	606	493	448	294	192	280	24.85640427	26.1587879	25.31632309	13.15228372	10.82775435	12.36488852	100	DOWN_U_UP_D
Name=AVIN_RS07910;locus_tag=AVIN_RS07910;old_locus_tag=Avin_17240 hypothetical protein	1.064208109	2.41491701	2.43E-10	7.90E-10	198	114	124	81	57	75	8.121399413	6.048888075	7.007196569	3.623588372	3.214489572	3.312023711	100	DOWN_U_UP_D
Name=AVIN_RS06140;locus_tag=AVIN_RS06140;old_locus_tag=Avin_13470 Co-chaperonin GroES/Cpn10	1.065377291	7.934078129	1.77E-39	1.70E-38	7533	6002	6469	3607	2868	3427	308.9823322	318.4686511	365.5609243	161.3615217	161.7395806	151.3374034	100	DOWN_U_UP_D
Name=yajC;locus_tag=AVIN_RS18440;old_locus_tag=Avin_40470 preprotein translocase, YajC subunit	1.065556668	4.315074916	7.79E-25	4.76E-24	640	532	463	319	200	290	26.250988	28.22814435	26.16396784	14.27067519	11.27891078	12.80649168	100	DOWN_U_UP_D
Name=AVIN_RS14875;locus_tag=AVIN_RS14875;old_locus_tag=Avin_32720 Response regulator KAREN	1.066806704	7.916654257	5.97E-38	5.50E-37	7536	5772	6477	3329	2845	3602	309.1053837	306.2647541	366.0130015	148.9250085	160.4425058	159.0654588	100	DOWN_U_UP_D
Name=AVIN_RS06715;locus_tag=AVIN_RS06715;old_locus_tag=Avin_14690 Lipoprotein releasing system, transmembrane protein	1.068166171	5.010500322	1.32E-28	9.13E-28	1024	767	852	454	410	432	42.0015808	40.69734345	48.14622159	20.30998915	23.1217671	19.07725657	100	DOWN_U_UP_D
Name=pdhA;locus_tag=AVIN_RS04890;old_locus_tag=Avin_10770 TPP-dependent dehydrogenase, E1 component alpha subunit, E1_dh family	1.069455869	6.974940702	8.25E-44	8.72E-43	4218	3213	2964	1931	1394	1776	173.0104178	170.483135	167.4946019	86.38455736	78.61400813	78.42872147	100	DOWN_U_UP_D
Name=AVIN_RS15515;locus_tag=AVIN_RS15515;old_locus_tag=Avin_34160 Colicin V production protein	1.070833813	6.075417071	3.40E-36	3.00E-35	2157	1648	1737	1053	756	920	88.474033	87.44357498	98.15726162	47.10664883	42.63428274	40.62749085	100	DOWN_U_UP_D
Name=AVIN_RS05485;locus_tag=AVIN_RS05485;old_locus_tag=Avin_12080 type II secretion system F family protein	1.074854112	4.207281244	3.39E-20	1.78E-19	702	392	443	256	209	278	28.79405247	20.79968531	25.03377484	11.45232868	11.78646176	12.27656789	100	DOWN_U_UP_D
Name=AVIN_RS08910;locus_tag=AVIN_RS08910;old_locus_tag=Avin_19430 conserved hypothetical protein	1.075309765	4.442149634	5.26E-24	3.14E-23	680	524	579	315	215	351	27.89167475	27.80366098	32.71908721	14.09173256	12.12482909	15.50027097	100	DOWN_U_UP_D
Name=AVIN_RS13870;locus_tag=AVIN_RS13870;old_locus_tag=Avin_30400 cytochrome c-type biogenesis protein CcmF	1.076458126	4.52004273	4.42E-23	2.55E-22	779	666	455	327	262	334	31.95237446	35.33824086	25.71189064	14.62856046	14.77537312	14.74954559	100	DOWN_U_UP_D
Name=AVIN_RS23910;locus_tag=AVIN_RS23910;old_locus_tag=Avin_52350 adenine specific DNA methylase N-4/N-6	1.078482042	3.391026159	5.02E-15	2.14E-14	360	281	224	133	147	136	14.76618075	14.9099785	12.65816154	5.949842635	8.289999422	6.005802996	100	DOWN_U_UP_D
Name=rnpB;locus_tag=AVIN_RS24140;old_locus_tag=Avin_55190 RNase P RNA component precursor RnpB	1.078716628	13.11486396	9.50E-37	8.44E-36	291764	232750	208913	115999	112243	126434	11967.33322	12349.81315	11805.60046	5189.291698	6329.893913	5583.365411	100	DOWN_U_UP_D
Name=AVIN_RS26355;locus_tag=AVIN_RS26355 DUF469 family protein	1.079266612	1.931557469	4.08E-09	1.22E-08	126	91	92	51	46	53	5.168163263	4.828498376	5.198887777	2.281518604	2.594149479	2.340496756	100	DOWN_U_UP_D
Name=AVIN_RS18510;locus_tag=AVIN_RS18510;old_locus_tag=Avin_40600 conserved hypothetical protein	1.079679887	2.861831095	1.04E-13	4.09E-13	223	185	185	93	92	104	9.146828632	9.816178016	10.4542852	4.160416279	5.188298958	4.592672879	100	DOWN_U_UP_D
Name=AVIN_RS23695;locus_tag=AVIN_RS23695;old_locus_tag=Avin_51880 Superfamily I DNA and RNA helicases and helicasesubunits-related protein	1.080918962	6.035302333	1.13E-26	7.31E-26	1784	1827	1723	857	804	967	73.17462906	96.94139046	97.36612652	38.33845969	45.34122133	42.70302571	100	DOWN_U_UP_D
Name=AVIN_RS00550;locus_tag=AVIN_RS00550;old_locus_tag=Avin_01060 carbonic anhydrase	1.081760136	6.129117422	6.08E-40	5.88E-39	2460	1710	1650	1036	756	1032	100.9022351	90.73332112	93.24092209	46.34614263	42.63428274	45.57344626	100	DOWN_U_UP_D
Name=sdhC;locus_tag=AVIN_RS25090 succinate dehydrogenase, cytochrome b556 subunit	1.082038614	7.233789016	3.55E-38	3.29E-37	5110	3788	3584	1903	1738	2412	209.5977323	200.9928774	202.5305847	85.13195891	98.01373466	106.5146825	100	DOWN_U_UP_D
Name=AVIN_RS21890;locus_tag=AVIN_RS21890;old_locus_tag=Avin_47870 SNase-like protein	1.082355509	3.099239649	3.68E-13	1.40E-12	323	181	205	121	83	139	13.24854551	9.603936329	11.5844782	5.413014728	4.680747973	6.138283944	100	DOWN_U_UP_D
Name=nusB;locus_tag=AVIN_RS03170;old_locus_tag=Avin_06760transcription antitermination factor NusB	1.085636063	4.482016038	3.34E-29	2.37E-28	758	578	514	297	270	326	31.09101392	30.66892375	29.04595997	13.2864907	15.22652955	14.39626306	100	DOWN_U_UP_D
Name=AVIN_RS05855;locus_tag=AVIN_RS05855;old_locus_tag=Avin_12890 STAS family protein	1.087037476	6.672736704	1.60E-42	1.62E-41	3220	2761	2434	1403	1219	1459	132.0752834	146.4998243	137.5444875	62.76412945	68.74496119	64.42990125	100	DOWN_U_UP_D
Name=ftsL;locus_tag=AVIN_RS06000;old_locus_tag=Avin_13180 cell division protein FtsL	1.087646248	4.455616033	9.10E-27	5.94E-26	689	556	560	312	276	286	28.26082927	29.50159447	31.64540386	13.95752558	15.56489687	12.62985042	100	DOWN_U_UP_D
Name=AVIN_RS04810;locus_tag=AVIN_RS04810;old_locus_tag=Avin_10600 inorganic phosphate transporte	1.092406946	3.515850988	1.52E-17	7.18E-17	404	295	249	139	145	169	16.57093618	15.6528244	14.07090279	6.218256589	8.177210314	7.463093428	100	DOWN_U_UP_D
Name=AVIN_RS08005;locus_tag=AVIN_RS08005;old_locus_tag=Avin_17430 hypothetical protein	1.092864557	4.612551855	2.47E-29	1.76E-28	778	696	547	348	278	351	31.91135729	36.93005351	30.91077842	15.5680093	15.67768598	15.50027097	100	DOWN_U_UP_D
Name=dnaJ;locus_tag=AVIN_RS19595;old_locus_tag=Avin_42960 chaperone protein DnaJ	1.096503161	7.561203227	2.85E-42	2.87E-41	5942	5285	4388	2778	2009	2792	243.7240167	280.4243287	247.9643431	124.2756605	113.2966588	123.2956027	100	DOWN_U_UP_D
Name=ccmE;locus_tag=AVIN_RS13875;old_locus_tag=Avin_30410 cytochrome c maturation protein CcmE	1.096942138	3.275985763	9.34E-15	3.90E-14	339	249	214	130	86	171	13.90482021	13.21204501	12.09306505	5.815635659	4.849931635	7.551414061	100	DOWN_U_UP_D
Name=secD;locus_tag=AVIN_RS18435;old_locus_tag=Avin_40460 SecD membrane export protein	1.097473236	5.519015278	1.31E-38	1.24E-37	1482	1239	1077	675	492	668	60.78744409	65.7418625	60.86089278	30.19656977	27.74612051	29.49909118	100	DOWN_U_UP_D
Name=AVIN_RS02140;locus_tag=AVIN_RS02140;old_locus_tag=Avin_04520 oxidative damage protection protein	1.100043988	2.577894816	8.13E-13	3.05E-12	188	160	141	76	69	90	7.711227726	8.489667474	7.967860615	3.399910077	3.891224219	3.974428453	100	DOWN_U_UP_D
Name=AVIN_RS08915;locus_tag=AVIN_RS08915;old_locus_tag=Avin_19440 conserved hypothetical protein	1.101288487	4.193668614	1.17E-25	7.34E-25	611	440	465	282	187	261	25.06149011	23.34658555	26.27698714	12.61545581	10.54578158	11.52584251	100	DOWN_U_UP_D
Name=ybgC;locus_tag=AVIN_RS16725;old_locus_tag=Avin_36680 acyl-coenzyme A thioester hydrolase	1.101457679	4.043113512	6.30E-23	3.62E-22	552	393	420	257	190	207	22.64147715	20.85274573	23.7340529	11.49706434	10.71496524	9.141185442	100	DOWN_U_UP_D
Name=AVIN_RS01315;locus_tag=AVIN_RS01315;old_locus_tag=Avin_02710 HesA/MoeB/ThiF family protein	1.105586634	3.214310794	4.64E-17	2.15E-16	319	220	229	138	90	140	13.08447683	11.67329278	12.94070979	6.17352093	5.07550985	6.18244426	100	DOWN_U_UP_D
Name=fur;locus_tag=AVIN_RS19615;old_locus_tag=Avin_43000 Ferric-uptake regulator, fur	1.107237572	7.95487929	6.40E-45	6.99E-44	7618	6398	6458	3461	2757	3658	312.4687916	339.4805781	364.9393181	154.8301155	155.4797851	161.5384365	100	DOWN_U_UP_D
Name=AVIN_RS22435;locus_tag=AVIN_RS22435;old_locus_tag=Avin_49060 cyclic di-GMP signal transduction protein	1.110353071	6.78722882	3.51E-48	4.21E-47	3652	2838	2697	1624	1218	1547	149.7947003	150.5854768	152.4065254	72.65071007	68.68856664	68.31600907	100	DOWN_U_UP_D
Name=mreD;locus_tag=AVIN_RS05745;old_locus_tag=Avin_12670 Rod shape-determining protein, MreD	1.110957386	1.74238084	6.66E-08	1.84E-07	101	79	91	51	44	34	4.142734044	4.191773315	5.142378128	2.281518604	2.481360371	1.501450749	100	DOWN_U_UP_D
Name=rpoA;locus_tag=AVIN_RS03050;old_locus_tag=Avin_06500 DNA-directed RNA polymerase, alpha subunit	1.114305421	7.535866782	7.01E-46	7.89E-45	6379	5013	4135	2545	2129	2669	261.6485195	265.991894	233.6674017	113.8522519	120.0640052	117.8638838	100	DOWN_U_UP_D
Name=AVIN_RS16935;locus_tag=AVIN_RS16935;old_locus_tag=Avin_60270 tRNA-Met	1.1148664	1.896699799	4.94E-08	1.38E-07	101	86	114	60	39	46	4.142734044	4.563196267	6.442100072	2.684139535	2.199387602	2.031374543	100	DOWN_U_UP_D
Name=AVIN_RS06650;locus_tag=AVIN_RS06650;old_locus_tag=Avin_14560 conserved hypothetical protein	1.120584845	4.270170739	2.26E-28	1.56E-27	628	532	444	265	223	271	25.75878198	28.22814435	25.09028449	11.85494961	12.57598552	11.96744568	100	DOWN_U_UP_D
Name=AVIN_RS09435;locus_tag=AVIN_RS09435;old_locus_tag=Avin_20520 DNA binding protein, XRE family	1.122535079	3.396856545	3.49E-16	1.55E-15	360	220	294	144	118	151	14.76618075	11.67329278	16.61383703	6.441934883	6.654557359	6.668207738	100	DOWN_U_UP_D
Name=tuf;locus_tag=AVIN_RS02850;old_locus_tag=Avin_06090 translation elongation factor Tu"	1.126809703	8.69163638	8.76E-48	1.04E-46	14074	9920	10579	5965	4578	5754	577.2756331	526.3593834	597.8155847	266.8482054	258.1742677	254.0984591	100	DOWN_U_UP_D
Name=glnE;locus_tag=AVIN_RS20470;old_locus_tag=Avin_44890 Glutamate-ammonia-ligase adenylyltransferase	1.131223607	6.829979076	1.05E-49	1.31E-48	3880	2903	2747	1623	1293	1549	159.1466148	154.0344042	155.2320079	72.60597441	72.91815818	68.40432971	100	DOWN_U_UP_D
Name=AVIN_RS09275;locus_tag=AVIN_RS09275;old_locus_tag=Avin_20200 transcriptional regulator, IclR family	1.131837054	2.08246579	2.97E-08	8.40E-08	108	107	129	52	58	53	4.429854225	5.677465123	7.289744818	2.326254263	3.270884126	2.340496756	100	DOWN_U_UP_D
Name=AVIN_RS25325;locus_tag=AVIN_RS25325;old_locus_tag=Avin_35250 hypothetical protein	1.133434435	2.349868468	3.20E-11	1.10E-10	178	108	135	73	55	69	7.301056038	5.730525545	7.628802717	3.265703101	3.101700464	3.047061814	100	DOWN_U_UP_D
Name=AVIN_RS05710;locus_tag=AVIN_RS05710;old_locus_tag=Avin_12590 K+-dependent Na+/Ca+ exchanger related-protein	1.139350689	3.219162018	1.39E-16	6.31E-16	314	257	205	109	102	151	12.87939099	13.63652838	11.5844782	4.876186821	5.752244497	6.668207738	100	DOWN_U_UP_D
Name=moaB;locus_tag=AVIN_RS06450;old_locus_tag=Avin_14120 molybdenum cofactor biosynthesis protein B	1.139996998	4.86158363	2.01E-35	1.73E-34	1032	732	681	419	293	429	42.32971815	38.84022869	38.48307148	18.74424108	16.52360429	18.94477563	100	DOWN_U_UP_D
Name=AVIN_RS21655;locus_tag=AVIN_RS21655;old_locus_tag=Avin_47370 5-formyltetrahydrofolate cyclo-ligase-likeprotein	1.14220773	4.352144434	1.53E-27	1.03E-26	694	472	542	285	210	304	28.46591512	25.04451905	30.62823017	12.74966279	11.84285632	13.42473611	100	DOWN_U_UP_D
Name=AVIN_RS21000;locus_tag=AVIN_RS21000;old_locus_tag=Avin_45990 tyrosyl-tRNA synthetase	1.143160689	5.932106958	8.62E-39	8.14E-38	1930	1506	1649	866	631	898	79.1631357	79.90899509	93.18441244	38.74108062	35.58496351	39.6559639	100	DOWN_U_UP_D
Name=AVIN_RS22490;locus_tag=AVIN_RS22490;old_locus_tag=Avin_49170conserved hypothetical protein	1.144199427	5.437443504	6.65E-32	5.09E-31	1365	1093	1150	558	557	561	55.98843535	57.99504093	64.98609722	24.96249767	31.41176652	24.77393736	100	DOWN_U_UP_D
Name=AVIN_RS24660;locus_tag=AVIN_RS24660;old_locus_tag=Avin_17060 hypothetical protein	1.145725459	1.745233993	2.41E-08	6.88E-08	124	80	72	33	39	55	5.086128926	4.244833737	4.068694782	1.476276744	2.199387602	2.428817388	100	DOWN_U_UP_D
Name=AVIN_RS23205;locus_tag=AVIN_RS23205;old_locus_tag=Avin_50760 conserved hypothetical protein	1.148628871	7.389992755	1.05E-51	1.37E-50	5676	4341	4075	2439	1745	2380	232.8134499	230.3352906	230.2768227	109.1102721	98.40849654	105.1015524	100	DOWN_U_UP_D
Name=AVIN_RS04635;locus_tag=AVIN_RS04635;old_locus_tag=Avin_10200 Glycosyl transferase, group 1	1.151451462	3.798229242	2.00E-24	1.20E-23	438	374	347	187	163	188	17.96551991	19.84459772	19.60884846	8.365568216	9.192312284	8.302139435	100	DOWN_U_UP_D
Name=AVIN_RS20465;locus_tag=AVIN_RS20465;old_locus_tag=Avin_44880 Branched-chain amino acid aminotransferase I	1.151576514	6.172826663	8.67E-43	8.94E-42	2664	1783	1666	992	797	1018	109.2697376	94.60673191	94.14507649	44.37777364	44.94645945	44.95520183	100	DOWN_U_UP_D
Name=AVIN_RS02420;locus_tag=AVIN_RS02420;old_locus_tag=Avin_05150 conserved hypothetical protein	1.153181121	4.418187666	4.15E-25	2.57E-24	706	480	601	282	223	327	28.95812114	25.46900242	33.9622995	12.61545581	12.57598552	14.44042338	100	DOWN_U_UP_D
Name=AVIN_RS18195;locus_tag=AVIN_RS18195;old_locus_tag=Avin_39900 LysR family transcriptional regulator	1.155150708	3.359826301	1.21E-17	5.73E-17	311	287	255	166	109	122	12.75633948	15.22834103	14.40996069	7.426119379	6.147006374	5.38755857	100	DOWN_U_UP_D
Name=AVIN_RS22065;locus_tag=AVIN_RS22065;old_locus_tag=Avin_48240 NUDIX hydrolase nudH	1.155940339	5.163611906	4.77E-35	4.06E-34	1160	894	945	556	359	482	47.57991576	47.43601701	53.40161902	24.87302635	20.24564485	21.28527238	100	DOWN_U_UP_D
Name=AVIN_RS02670;locus_tag=AVIN_RS02670;old_locus_tag=Avin_05740 Integral membrane protein, band 7 family	1.156078847	7.863421081	3.43E-44	3.68E-43	8013	6206	5420	3607	2454	3009	328.6705732	329.2929771	306.2823017	161.3615217	138.3922353	132.8783913	100	DOWN_U_UP_D
Name=ligB;locus_tag=AVIN_RS01730;old_locus_tag=Avin_03590 NAD-dependent DNA ligase	1.156097401	3.034426517	5.27E-16	2.32E-15	300	195	192	129	81	106	12.30515063	10.34678223	10.84985275	5.7709	4.567958865	4.680993511	100	DOWN_U_UP_D
Name=AVIN_RS05860;locus_tag=AVIN_RS05860;old_locus_tag=Avin_12900 BolA-like protein	1.157477354	5.366961477	9.72E-38	8.89E-37	1300	1022	1123	578	451	572	53.32231938	54.22775099	63.46033667	25.85721085	25.43394381	25.25970083	100	DOWN_U_UP_D
Name=AVIN_RS21430;locus_tag=AVIN_RS21430;old_locus_tag=Avin_46930 Rhodanese-domain protein	1.158366133	3.053816075	4.20E-16	1.86E-15	283	187	223	103	95	121	11.60785876	9.92229886	12.60165189	4.607772868	5.35748262	5.343398253	100	DOWN_U_UP_D
Name=rplQ;locus_tag=AVIN_RS03055;old_locus_tag=Avin_06510 50S ribosomal protein L17	1.161714191	6.750662792	8.16E-46	9.14E-45	3683	2981	2424	1405	1232	1523	151.0662325	158.1731171	136.979391	62.85360077	69.47809039	67.25616149	100	DOWN_U_UP_D
Name=AVIN_RS13145;locus_tag=AVIN_RS13145;old_locus_tag=Avin_28820 secretion protein, HlyD family	1.162740147	5.12098504	5.16E-33	4.08E-32	1309	911	739	498	361	490	53.6914739	48.33804418	41.76063117	22.27835814	20.35843396	21.63855491	100	DOWN_U_UP_D
Name=AVIN_RS06665;locus_tag=AVIN_RS06665;old_locus_tag=Avin_14590 Na-translocating NADH-ubiquinone oxidoreductaseprotein, subunit A	1.16369448	4.169640844	8.52E-28	5.78E-27	643	461	415	244	178	275	26.37403951	24.46085441	23.45150465	10.91550077	10.03823059	12.14408694	100	DOWN_U_UP_D
Name=AVIN_RS06240;locus_tag=AVIN_RS06240;old_locus_tag=Avin_13710 sigma factor algU negative regulatory protein MucB	1.163754884	7.123431	1.14E-48	1.37E-47	4833	3474	3461	1771	1610	1997	198.2359766	184.331905	195.5798978	79.22685193	90.79523177	88.18815134	100	DOWN_U_UP_D
Name=tsaD;locus_tag=AVIN_RS21450;old_locus_tag=Avin_46970 O-sialoglycoprotein endopeptidase; Gcp	1.166240218	5.966203895	1.74E-45	1.93E-44	2085	1731	1450	890	676	851	85.52079685	91.84758998	81.93899214	39.81473643	38.12271843	37.58042904	100	DOWN_U_UP_D
Name=AVIN_RS05625;locus_tag=AVIN_RS05625;old_locus_tag=Avin_12410 tetratricopeptide-like helical protein	1.168112666	4.856829233	2.54E-35	2.18E-34	905	747	771	417	324	375	37.12053772	39.63613502	43.56893996	18.65476977	18.27183546	16.56011855	100	DOWN_U_UP_D
Name=AVIN_RS14605;locus_tag=AVIN_RS14605;old_locus_tag=Avin_31970 type II toxin-antitoxin system RelE/ParE family toxin	1.170672589	3.364916466	1.73E-17	8.17E-17	292	282	281	134	102	161	11.97701328	14.96303892	15.87921158	5.994578294	5.752244497	7.109810899	100	DOWN_U_UP_D
Name=rsmG;locus_tag=AVIN_RS23875;old_locus_tag=Avin_52260 Glucose inhibited division protein B, gidB	1.172286201	5.825847693	1.48E-42	1.51E-41	1939	1395	1452	840	569	786	79.53229021	74.01928828	82.05201144	37.57795349	32.08850116	34.71000849	100	DOWN_U_UP_D
Name=AVIN_RS08450;locus_tag=AVIN_RS08450;old_locus_tag=Avin_18460 Zinc-containing alcohol dehydrogenase superfamily protein	1.174769061	3.632570899	6.40E-23	3.67E-22	419	307	316	156	128	192	17.18619371	16.28954946	17.85704932	6.97876279	7.218502898	8.4787807	100	DOWN_U_UP_D
Name=AVIN_RS13110;locus_tag=AVIN_RS13110;old_locus_tag=Avin_28720 undecaprenol kinase (bacitracin resitance protein), BacA	1.17790925	4.460727408	4.99E-34	4.09E-33	746	567	543	305	255	282	30.59880789	30.08525911	30.68473982	13.64437597	14.38061124	12.45320915	100	DOWN_U_UP_D
Name=mupP;locus_tag=AVIN_RS07215;old_locus_tag=Avin_15750 phosphoglycolate phosphatase	1.17810215	4.905770614	1.91E-41	1.89E-40	1025	764	742	424	322	405	42.04259797	40.53816219	41.93016012	18.96791938	18.15904635	17.88492804	100	DOWN_U_UP_D
Name=AVIN_RS18565;locus_tag=AVIN_RS18565;old_locus_tag=Avin_40750 CreA family protein	1.181591743	5.946642206	4.74E-39	4.51E-38	1995	1623	1571	751	764	831	81.82925167	86.11706443	88.77665976	33.59647984	43.08543917	36.69722272	100	DOWN_U_UP_D
Name=rpsK;locus_tag=AVIN_RS03040;old_locus_tag=Avin_06480 30S ribosomal protein S11	1.183752643	5.980242282	1.72E-47	2.01E-46	2169	1660	1516	825	733	851	88.96623903	88.08030004	85.66862903	36.9069186	41.337208	37.58042904	100	DOWN_U_UP_D
Name=AVIN_RS08505;locus_tag=AVIN_RS08505;old_locus_tag=Avin_18590 AMP-dependent synthetase and ligase family protein: long-chain fatty acid CoA ligase	1.18409237	5.108752738	6.62E-29	4.65E-28	1125	1072	717	471	393	453	46.14431485	56.88077207	40.51741887	21.07049535	22.16305968	20.00462321	100	DOWN_U_UP_D
Name=cmk;locus_tag=AVIN_RS07270;old_locus_tag=Avin_15860 cytidylate kinase	1.192353254	6.639229605	2.06E-47	2.40E-46	3287	2489	2638	1260	1136	1396	134.8234337	132.0673896	149.072456	56.36693023	64.06421322	61.64780134	100	DOWN_U_UP_D
Name=AVIN_RS04910;locus_tag=AVIN_RS04910;old_locus_tag=Avin_10810 Phosphate-starvation-inducible E (PsiE) protein	1.193447635	4.255995106	6.27E-33	4.95E-32	649	483	483	266	205	256	26.62014252	25.62818369	27.29416083	11.89968527	11.56088355	11.30504093	100	DOWN_U_UP_D
Name=secF;locus_tag=AVIN_RS18430;old_locus_tag=Avin_40450 SecF protein	1.198707832	4.403037146	5.53E-35	4.67E-34	690	569	527	277	236	289	28.30184644	30.19137995	29.78058542	12.39177752	13.30911472	12.76233137	100	DOWN_U_UP_D
Name=AVIN_RS14270;locus_tag=AVIN_RS14270;old_locus_tag=Avin_31220 Transcriptional regulator, LysR family	1.200649521	1.822541744	1.04E-09	3.25E-09	121	94	79	35	40	56	4.963077419	4.987679641	4.464262331	1.565748062	2.255782156	2.472977704	100	DOWN_U_UP_D
Name=AVIN_RS18640;locus_tag=AVIN_RS18640;old_locus_tag=Avin_40910 tRNA-Ala	1.20232802	5.789637608	1.71E-31	1.30E-30	1622	1428	1580	747	664	675	66.52984772	75.7702822	89.28524661	33.41753721	37.44598378	29.8082134	100	DOWN_U_UP_D
Name=queF;locus_tag=AVIN_RS07115;old_locus_tag=Avin_15540 GTP cyclohydrolase I	1.203316035	3.111977842	3.01E-16	1.34E-15	273	234	219	112	116	95	11.19768707	12.41613868	12.3756133	5.010393798	6.541768251	4.195230034	100	DOWN_U_UP_D
Name=AVIN_RS11440;locus_tag=AVIN_RS11440;old_locus_tag=Avin_60250 tRNA-Ser	1.209029594	4.035128595	1.38E-24	8.36E-24	494	476	409	193	197	226	20.26248136	25.25676073	23.11244675	8.63398217	11.10972712	9.980231449	100	DOWN_U_UP_D
Name=AVIN_RS12630;locus_tag=AVIN_RS12630;old_locus_tag=Avin_27650 flagellar motor protein	1.20952038	4.690387222	1.12E-33	9.01E-33	918	683	600	393	277	305	37.65376092	36.24026803	33.90578985	17.58111395	15.62129143	13.46889642	100	DOWN_U_UP_D
Name=AVIN_RS17525;locus_tag=AVIN_RS17525;old_locus_tag=Avin_38490 Response regulator, LuxR family	1.209652859	5.970528726	2.37E-45	2.62E-44	1996	1635	1666	849	625	909	81.87026883	86.7537895	94.14507649	37.98057442	35.24659618	40.14172737	100	DOWN_U_UP_D
Name=gyrB;locus_tag=AVIN_RS00070;old_locus_tag=Avin_00040 DNA gyrase protein, subunit B	1.211194024	6.979587686	4.05E-51	5.22E-50	4176	3127	3390	1653	1403	1706	171.2876967	165.9199387	191.5677127	73.94804418	79.12155911	75.33749934	100	DOWN_U_UP_D
Name=AVIN_RS15485;locus_tag=AVIN_RS15485;old_locus_tag=Avin_34100 hypothetical protein	1.214944554	5.096968055	1.71E-42	1.73E-41	1085	917	891	461	381	446	44.5036281	48.65640671	50.35009793	20.62313876	21.48632503	19.695501	100	DOWN_U_UP_D
Name=AVIN_RS18405;locus_tag=AVIN_RS18405;old_locus_tag=Avin_40400 Cysteine desulfurase IscS	1.217521624	7.540432092	1.02E-47	1.21E-46	6109	4855	4828	2483	2207	2276	250.5738839	257.6083474	272.828589	111.0786411	124.4627804	100.5088795	100	DOWN_U_UP_D
Name=AVIN_RS26620;locus_tag=AVIN_RS26620;old_locus_tag=Avin_49050 hypothetical protein	1.220511168	2.577444343	2.49E-11	8.61E-11	155	170	171	97	47	81	6.357661157	9.020271691	9.663150108	4.339358914	2.650544033	3.576985608	100	DOWN_U_UP_D
Name=AVIN_RS05850;locus_tag=AVIN_RS05850;old_locus_tag=Avin_12880 organic solvent tolerance ABC efflux transporter, auxiliary component	1.220514907	8.003596899	7.38E-54	1.01E-52	8286	7112	6374	3212	2898	3517	339.8682603	377.3657192	360.1925075	143.6909364	163.4314172	155.3118319	100	DOWN_U_UP_D
Name=AVIN_RS25755;locus_tag=AVIN_RS25755;old_locus_tag=Avin_51870 hypothetical protein	1.227281071	4.792807259	5.69E-34	4.65E-33	813	769	753	377	301	360	33.3469582	40.80346429	42.55176626	16.86534341	16.97476072	15.89771381	100	DOWN_U_UP_D
Name=ada;locus_tag=AVIN_RS21145;old_locus_tag=Avin_46280 Methylated-DNA--(protein)-cysteine S-methyltransferase	1.23027964	4.005838215	7.38E-25	4.52E-24	547	485	338	219	175	205	22.43639131	25.73430453	19.10026162	9.797109302	9.869046931	9.05286481	100	DOWN_U_UP_D
Name=AVIN_RS05380;locus_tag=AVIN_RS05380;old_locus_tag=Avin_11870 type IV pilus assembly protein, PilY1-like	1.235110471	5.809475599	4.38E-52	5.73E-51	1941	1486	1372	761	563	778	79.61432455	78.84778666	77.53123946	34.04383643	31.75013384	34.35672596	100	DOWN_U_UP_D
Name=AVIN_RS07920;locus_tag=AVIN_RS07920;old_locus_tag=Avin_17260 conserved hypothetical protein	1.237460273	5.566835495	3.31E-50	4.14E-49	1627	1219	1206	632	481	660	66.73493356	64.68065406	68.1506376	28.27293643	27.12578042	29.14580866	100	DOWN_U_UP_D
Name=rplO;locus_tag=AVIN_RS03020;old_locus_tag=Avin_06440 50S ribosomal protein L15	1.238184549	7.342953015	1.26E-51	1.63E-50	5264	4753	3821	2087	1779	2181	215.9143763	252.1961844	215.9233717	93.36332015	100.3259114	96.31364951	100	DOWN_U_UP_D
Name=rpmF;locus_tag=AVIN_RS06805;old_locus_tag=Avin_14890 50S ribosomal protein L32	1.239285573	5.679958583	1.18E-46	1.35E-45	1832	1378	1195	728	499	693	75.14345316	73.11726112	67.52903146	32.56755969	28.14088239	30.60309909	100	DOWN_U_UP_D
Name=AVIN_RS02235;locus_tag=AVIN_RS02235;old_locus_tag=Avin_04730 aminotransferase class III-fold pyridoxal phosphate-dependent enzyme	1.241383363	5.6602599	2.33E-15	1.00E-14	1599	894	1778	627	591	655	65.58645284	47.43601701	100.4741573	28.04925814	33.32918135	28.92500707	100	DOWN_U_UP_D
Name=ispE;locus_tag=AVIN_RS18910;old_locus_tag=Avin_41510 4-diphosphocytidyl-2C-methyl-D-erythritol kinase	1.242008404	6.848677355	6.32E-44	6.73E-43	4177	2603	3121	1510	1191	1600	171.3287139	138.1162777	176.3666169	67.55084496	67.16591369	70.65650583	100	DOWN_U_UP_D
Name=nqrF;locus_tag=AVIN_RS06690;old_locus_tag=Avin_14640 NADH:ubiquinone oxidoreductase, Na(+)-translocating protein, subunit F	1.242788729	5.347223639	1.14E-42	1.17E-41	1384	1133	966	579	448	484	56.76776156	60.1174578	54.58832166	25.90194651	25.26476014	21.37359301	100	DOWN_U_UP_D
Name=AVIN_RS10310;locus_tag=AVIN_RS10310;old_locus_tag=Avin_22570 hypothetical protein	1.244946496	3.061012507	8.94E-19	4.44E-18	252	237	216	105	82	122	10.33632653	12.57531995	12.20608435	4.697244186	4.624353419	5.38755857	100	DOWN_U_UP_D
Name=AVIN_RS23870;locus_tag=AVIN_RS23870;old_locus_tag=Avin_52250 chromosome partition ParA	1.246588336	5.113326941	7.72E-41	7.60E-40	1167	835	953	435	369	481	47.86703594	44.30545213	53.85369621	19.46001163	20.80959039	21.24111207	100	DOWN_U_UP_D
Name=AVIN_RS16680;locus_tag=AVIN_RS16680;old_locus_tag=Avin_60410 tRNA-Lys	1.249628884	3.229631404	3.23E-19	1.63E-18	320	213	265	123	89	135	13.125494	11.30186982	14.97505718	5.502486046	5.019115296	5.961642679	100	DOWN_U_UP_D
Name=AVIN_RS22440;locus_tag=AVIN_RS22440;old_locus_tag=Avin_49070 pyridine nucleotide-disulphide oxidoreductase family protein	1.2498702	7.196769478	2.25E-60	3.45E-59	5077	4024	3498	1934	1585	1917	208.2441658	213.515137	197.6707548	86.51876434	89.38536792	84.65532605	100	DOWN_U_UP_D
Name=cooS;locus_tag=AVIN_RS02120;old_locus_tag=Avin_04490 carbon-monoxide dehydrogenase, catalytic	1.249936087	5.639497711	1.15E-42	1.17E-41	1626	1261	1363	646	479	734	66.69391639	66.90919178	77.02265261	28.89923566	27.01299131	32.41367205	100	DOWN_U_UP_D
Name=AVIN_RS00790;locus_tag=AVIN_RS00790;old_locus_tag=Avin_01600 hypothetical protein	1.252592316	2.738512142	4.07E-16	1.80E-15	219	187	160	82	58	106	8.982759957	9.92229886	9.041543961	3.668324031	3.270884126	4.680993511	100	DOWN_U_UP_D
Name=AVIN_RS09315;locus_tag=AVIN_RS09315;old_locus_tag=Avin_20290 xylitol dehydrogeanse	1.25315902	5.03250831	6.77E-43	7.02E-42	1166	869	781	477	310	430	47.82601877	46.10950647	44.13403646	21.3389093	17.48231171	18.98893594	100	DOWN_U_UP_D
Name=AVIN_RS22640;locus_tag=AVIN_RS22640;old_locus_tag=Avin_49520 acetyl-CoA carboxylase, biotin carboxylase	1.25372585	4.546016297	6.12E-32	4.70E-31	751	707	536	289	269	302	30.80389373	37.51371815	30.28917227	12.92860543	15.170135	13.33641548	100	DOWN_U_UP_D
Name=AVIN_RS15620;locus_tag=AVIN_RS15620;old_locus_tag=Avin_34380 sigma54-dependent activator protein, FleQ	1.254865536	8.818438015	1.86E-61	2.90E-60	15085	12297	11282	6036	4894	5749	618.7439907	652.4840058	637.5418685	270.0244372	275.9949467	253.8776575	100	DOWN_U_UP_D
Name=AVIN_RS00210;locus_tag=AVIN_RS00210;old_locus_tag=Avin_00330 Conserved hypothetical protei	1.256522409	4.459407812	7.07E-34	5.75E-33	779	532	577	257	239	315	31.95237446	28.22814435	32.60606791	11.49706434	13.47829838	13.91049959	100	DOWN_U_UP_D
Name=AVIN_RS19865;locus_tag=AVIN_RS19865;old_locus_tag=Avin_43580 DNA binding protein, XRE-like protein	1.257111788	1.399114041	6.03E-09	1.79E-08	95	60	65	32	30	32	3.896631032	3.183625303	3.673127234	1.431541085	1.691836617	1.413130117	100	DOWN_U_UP_D
Name=AVIN_RS02005;locus_tag=AVIN_RS02005;old_locus_tag=Avin_04240 Transcriptional regulator with Fis-type helix-turn-helix motif	1.257487002	4.379094722	3.20E-25	1.99E-24	612	576	575	231	207	333	25.10250728	30.5628029	32.49304861	10.33393721	11.67367266	14.70538528	100	DOWN_U_UP_D
Name=rpsM;locus_tag=AVIN_RS03035;old_locus_tag=Avin_06470 30S ribosomal protein S13	1.259228219	6.303020415	8.92E-58	1.29E-56	2785	2041	1971	1058	835	1022	114.232815	108.2963207	111.3805197	47.33032713	47.0894525	45.1318431	100	DOWN_U_UP_D
Name=ribE;locus_tag=AVIN_RS03165;old_locus_tag=Avin_06750 6,7-dimethyl-8-ribityllumazine synthase	1.26382186	5.154948895	1.02E-46	1.18E-45	1205	930	920	431	397	480	49.42568835	49.34619219	51.98887777	19.28106899	22.3886379	21.19695175	100	DOWN_U_UP_D
Name=AVIN_RS09415;locus_tag=AVIN_RS09415;old_locus_tag=Avin_60200 tRNA-Pro	1.265459079	4.031038699	3.24E-25	2.01E-24	617	358	435	232	168	200	25.30759312	18.99563097	24.58169764	10.37867287	9.474285054	8.832063229	100	DOWN_U_UP_D
Name=truB;locus_tag=AVIN_RS19510;old_locus_tag=Avin_42800 tRNA pseudouridine synthase B	1.266462103	6.361195058	2.23E-59	3.35E-58	2861	2223	1998	1098	854	1075	117.3501198	117.9533175	112.9062802	49.11975348	48.16094902	47.47233985	100	DOWN_U_UP_D
Name=pheA;locus_tag=AVIN_RS07255;old_locus_tag=Avin_15830 Chorismate mutase, gamma, beta and epsilon proteobacteria/ Prephenate dehydratase	1.267085938	6.094720354	1.64E-53	2.22E-52	2305	1739	1820	880	690	950	94.54457398	92.27207335	102.8475626	39.36737984	38.91224219	41.95230034	100	DOWN_U_UP_D
Name=pyrH;locus_tag=AVIN_RS17760;old_locus_tag=Avin_38970 uridylate kinase	1.270617212	5.352098232	2.27E-45	2.52E-44	1506	1061	969	546	453	495	61.77185614	56.29710743	54.75785061	24.42566977	25.54673291	21.85935649	100	DOWN_U_UP_D
Name=pgsA;locus_tag=AVIN_RS11455;old_locus_tag=Avin_25050 CDP-diacylglycerol--glycerol-3-phosphate 3-phosphatidyltransferase	1.272985237	4.107966917	2.79E-27	1.86E-26	584	427	467	185	207	235	23.95402655	22.65680007	26.39000643	8.276096899	11.67367266	10.37767429	100	DOWN_U_UP_D
Name=gcvT;locus_tag=AVIN_RS21610;old_locus_tag=Avin_47280 Glycine cleavage system T protein	1.27721992	6.477560784	5.84E-59	8.64E-58	2954	2439	2264	1214	889	1168	121.1647165	129.4143685	127.937847	54.30908992	50.13475841	51.57924926	100	DOWN_U_UP_D
Name=AVIN_RS12535;locus_tag=AVIN_RS12535;old_locus_tag=Avin_27460 conserved hypothetical protein	1.277307645	1.722985675	1.43E-09	4.46E-09	109	106	63	49	30	39	4.470871394	5.624404701	3.560107934	2.192047287	1.691836617	1.72225233	100	DOWN_U_UP_D
Name=AVIN_RS18100;locus_tag=AVIN_RS18100;old_locus_tag=Avin_39690 multicopper oxidase-like protein	1.277523403	5.648388556	1.77E-47	2.07E-46	1627	1364	1310	697	464	686	66.73493356	72.37441521	74.02764118	31.18075426	26.16707301	30.29397687	100	DOWN_U_UP_D
Name=AVIN_RS26420;locus_tag=AVIN_RS26420;old_locus_tag=Avin_16760 hypothetical protein	1.279352334	2.674172216	3.28E-15	1.40E-14	247	172	130	86	58	87	10.13124068	9.126392534	7.346254468	3.847266666	3.270884126	3.841947505	100	DOWN_U_UP_D
Name=rlmH;locus_tag=AVIN_RS03875;old_locus_tag=Avin_08380 23S rRNA (pseudouridine(1915)-N(3))-methyltransferase RlmH	1.280157732	3.025265757	4.97E-18	2.39E-17	269	237	190	84	96	114	11.03361839	12.57531995	10.73683345	3.757795349	5.413877174	5.03427604	100	DOWN_U_UP_D
Name=phnN;locus_tag=AVIN_RS03645;old_locus_tag=Avin_07830 1,5 bisphosphokinase (PRPP forming)	1.287438587	5.052780231	1.07E-42	1.10E-41	1107	987	767	451	343	414	45.40600581	52.37063623	43.34290136	20.17578217	19.34333198	18.28237088	100	DOWN_U_UP_D
Name=rpsO;locus_tag=AVIN_RS19505;old_locus_tag=Avin_42790 ribosomal protein S15	1.287464257	6.730607715	6.16E-57	8.78E-56	3638	3033	2507	1302	1126	1436	149.2204599	160.932259	141.6696919	58.2458279	63.50026768	63.41421398	100	DOWN_U_UP_D
Name=mlaD;locus_tag=AVIN_RS05845;old_locus_tag=Avin_12870 organic solvent tolerance ABC efflux transporter, substrate binding protein	1.287998929	6.999005438	5.01E-62	7.87E-61	4293	3461	3270	1672	1242	1765	176.0867055	183.6421195	184.7865547	74.7980217	70.04203593	77.94295799	100	DOWN_U_UP_D
Name=AVIN_RS14910;locus_tag=AVIN_RS14910;old_locus_tag=Avin_32790 Transcriptional regulator MarR family protein	1.289613888	2.766895823	1.68E-16	7.58E-16	246	163	175	107	59	80	10.09022351	8.648848739	9.889188707	4.786715504	3.32727868	3.532825292	100	DOWN_U_UP_D
Name=AVIN_RS02115;locus_tag=AVIN_RS02115;old_locus_tag=Avin_04480 FAD-dependent pyridine nucleotide-disulphide oxidoreductase	1.292388446	4.660256968	4.34E-31	3.25E-30	874	654	655	273	239	410	35.84900549	34.7015158	37.01382059	12.21283488	13.47829838	18.10572962	100	DOWN_U_UP_D
Name=nagZ;locus_tag=AVIN_RS06640;old_locus_tag=Avin_14540 beta-N-acetyl-D-glucosaminidase	1.292884236	4.734644445	3.81E-44	4.08E-43	860	714	713	340	269	358	35.27476513	37.8851411	40.29138027	15.21012403	15.170135	15.80939318	100	DOWN_U_UP_D
Name=AVIN_RS06675;locus_tag=AVIN_RS06675;old_locus_tag=Avin_14610 NADH:ubiquinone oxidoreductase,Na(+)-translocating protein, subunit C	1.295539019	4.092423582	2.57E-31	1.94E-30	611	472	394	192	184	240	25.06149011	25.04451905	22.264802	8.589246511	10.37659792	10.59847587	100	DOWN_U_UP_D
Name=AVIN_RS14490;locus_tag=AVIN_RS14490;old_locus_tag=Avin_31720 Sulfate-binding precursor protein	1.299669989	5.664828384	1.86E-52	2.45E-51	1725	1345	1314	605	517	716	70.7546161	71.3662672	74.25367978	27.06507364	29.15598436	31.61878636	100	DOWN_U_UP_D
Name=prmB;locus_tag=AVIN_RS10850;old_locus_tag=Avin_23730 Modification methylase	1.308277638	4.755513437	6.61E-45	7.20E-44	944	681	715	323	282	367	38.7202073	36.13414718	40.40439957	14.44961783	15.9032642	16.20683602	100	DOWN_U_UP_D
Name=radC;locus_tag=AVIN_RS16400;old_locus_tag=Avin_36040 DNA repair protein RadC-like protein	1.310391375	3.717954309	1.93E-26	1.24E-25	462	343	334	181	104	191	18.94993196	18.19972465	18.87422302	8.097154263	5.865033605	8.434620384	100	DOWN_U_UP_D
Name=ccmD;locus_tag=AVIN_RS13880;old_locus_tag=Avin_30420 heme exporter protein CcmD	1.312250793	1.665062373	1.19E-09	3.71E-09	90	106	71	42	25	45	3.691545188	5.624404701	4.012185132	1.878897674	1.409863847	1.987214226	100	DOWN_U_UP_D
Name=AVIN_RS25160;locus_tag=AVIN_RS25160;old_locus_tag=Avin_32020 hypothetical protein	1.316105505	1.835610502	1.40E-11	4.92E-11	119	87	97	46	27	53	4.881043082	4.616256689	5.481436026	2.05784031	1.522652955	2.340496756	100	DOWN_U_UP_D
Name=AVIN_RS16395;locus_tag=AVIN_RS16395;old_locus_tag=Avin_36020 Transcriptional regulator Cro/CI-like protein	1.316617371	5.703534831	4.59E-53	6.16E-52	1795	1365	1362	627	508	741	73.62581791	72.42747563	76.96614296	28.04925814	28.64843338	32.72279426	100	DOWN_U_UP_D
Name=rplF;locus_tag=AVIN_RS03000;old_locus_tag=Avin_06400 50S ribosomal protein L6	1.321172862	7.59561323	2.47E-65	4.10E-64	6390	5496	4868	2413	2042	2460	262.0997083	291.6200777	275.088975	107.947145	115.157679	108.6343777	100	DOWN_U_UP_D
Name=AVIN_RS00205;locus_tag=AVIN_RS00205;old_locus_tag=Avin_00320 DUF3182 family protein	1.321515567	1.766628705	2.17E-10	7.08E-10	94	94	99	35	40	44	3.855613863	4.987679641	5.594455326	1.565748062	2.255782156	1.94305391	100	DOWN_U_UP_D
Name=lptF;locus_tag=AVIN_RS05295;old_locus_tag=Avin_11670 permease YjgP/YjgQ family	1.322020839	4.59665946	1.12E-44	1.21E-43	831	666	603	318	253	293	34.08526723	35.33824086	34.0753188	14.22593953	14.26782213	12.93897263	100	DOWN_U_UP_D
Name=AVIN_RS06740;locus_tag=AVIN_RS06740;old_locus_tag=Avin_14740 MotA/TolQ/ExbB proton channel	1.322787485	5.492286171	1.60E-50	2.02E-49	1589	1154	1175	635	423	559	65.17628115	61.23172665	66.39883846	28.40714341	23.8548963	24.68561672	100	DOWN_U_UP_D
Name=AVIN_RS03280;locus_tag=AVIN_RS03280;old_locus_tag=Avin_07000 NUDIX hydrolase	1.323762972	3.387940089	8.31E-24	4.91E-23	333	285	283	117	121	133	13.6587172	15.12222019	15.99223088	5.234072093	6.823741021	5.873322047	100	DOWN_U_UP_D
Name=AVIN_RS08905;locus_tag=AVIN_RS08905;old_locus_tag=Avin_19420 conserved hypothetical protein	1.323949351	5.009278566	3.95E-42	3.97E-41	1146	761	894	382	330	439	47.00567539	40.37898092	50.51962688	17.0890217	18.61020278	19.38637879	100	DOWN_U_UP_D
Name=tig;locus_tag=AVIN_RS10770;old_locus_tag=Avin_23550 trigger factor	1.32608382	7.380106015	8.66E-70	1.55E-68	5693	4532	4255	2145	1723	2080	233.5107417	240.4698312	240.4485597	95.95798837	97.16781636	91.85345758	100	DOWN_U_UP_D
Name=AVIN_RS14180;locus_tag=AVIN_RS14180;old_locus_tag=Avin_31010 NADP oxidoreductase, coenzyme F420-dependent	1.326370519	5.72518993	5.17E-59	7.66E-58	1792	1442	1360	689	516	689	73.50276641	76.51312811	76.85312366	30.82286899	29.09958981	30.42645782	100	DOWN_U_UP_D
Name=rplR;locus_tag=AVIN_RS03005;old_locus_tag=Avin_06410 50S ribosomal protein L18	1.328036452	7.275049461	4.32E-61	6.65E-60	5124	4481	3833	1863	1663	1985	210.1719727	237.7637497	216.6014875	83.34253255	93.78414312	87.65822755	100	DOWN_U_UP_D
Name=AVIN_RS21830;locus_tag=AVIN_RS21830;old_locus_tag=Avin_47750 Abortive infection like protein	1.329681665	4.126251968	1.64E-34	1.37E-33	637	470	417	245	156	223	26.1279365	24.9383982	23.56452395	10.96023643	8.797550407	9.8477505	100	DOWN_U_UP_D
Name=petA;locus_tag=AVIN_RS05940;old_locus_tag=Avin_13060 ubiquinol-cytochrome c reductase, iron-sulfur subunit	1.330460927	4.329027795	3.53E-32	2.73E-31	785	544	437	258	182	278	32.19847747	28.86486941	24.69471694	11.5418	10.26380881	12.27656789	100	DOWN_U_UP_D
Name=AVIN_RS01495;locus_tag=AVIN_RS01495;old_locus_tag=Avin_03080 alanine racemase domain protein	1.331397639	3.858730301	2.57E-28	1.76E-27	568	377	327	191	130	196	23.29775185	20.00377898	18.47865547	8.544510852	7.331292006	8.655421964	100	DOWN_U_UP_D
Name=cas5c;locus_tag=AVIN_RS14450;old_locus_tag=Avin_31620 CRISPR-associated protein Cas5d	1.331829917	6.342575197	2.24E-59	3.35E-58	2851	2210	2020	989	772	1143	116.9399481	117.263532	114.1494925	44.24356666	43.5365956	50.47524135	100	DOWN_U_UP_D
Name=AVIN_RS08515;locus_tag=AVIN_RS08515;old_locus_tag=Avin_18610 Short-chain dehydrogenase/reductase, SDR family protein	1.33404721	4.088334286	2.01E-27	1.34E-26	569	538	371	226	183	193	23.33876902	28.54650688	20.96508006	10.11025891	10.32020336	8.522941016	100	DOWN_U_UP_D
Name=AVIN_RS06645;locus_tag=AVIN_RS06645;old_locus_tag=Avin_14550 purine nucleoside phosphorylase	1.334232793	4.762403185	1.30E-43	1.37E-42	947	747	672	365	231	376	38.84325881	39.63613502	37.97448463	16.3285155	13.02714195	16.60427887	100	DOWN_U_UP_D
Name=AVIN_RS03650;locus_tag=AVIN_RS03650;old_locus_tag=Avin_07840 phosphate/phosphonate-binding periplasmic protei	1.335146558	3.758490248	2.47E-25	1.54E-24	406	394	365	144	147	188	16.65297051	20.90580615	20.62602216	6.441934883	8.289999422	8.302139435	100	DOWN_U_UP_D
Name=AVIN_RS08520;locus_tag=AVIN_RS08520;old_locus_tag=Avin_18630 Response regulator, two-component QseB	1.338677241	3.507703958	2.89E-22	1.62E-21	330	353	295	142	127	132	13.53566569	18.73032886	16.67034668	6.352463565	7.162108344	5.829161731	100	DOWN_U_UP_D
Name=AVIN_RS13055;locus_tag=AVIN_RS13055;old_locus_tag=Avin_28580 Response regulator	1.347784837	4.434491348	3.05E-32	2.38E-31	801	647	452	286	196	284	32.85475217	34.33009285	25.54236169	12.79439845	11.05333256	12.54152978	100	DOWN_U_UP_D
Name=AVIN_RS16995;locus_tag=AVIN_RS16995 helix-turn-helix domain-containing protein	1.348799793	3.258988874	2.68E-14	1.09E-13	307	219	301	99	135	97	12.59227081	11.62023235	17.00940458	4.428830232	7.613264775	4.283550666	100	DOWN_U_UP_D
Name=AVIN_RS12545;locus_tag=AVIN_RS12545;old_locus_tag=Avin_27480 CobN/magnesium chelatase family protein	1.351445454	5.322719565	2.76E-53	3.72E-52	1386	1130	984	530	361	528	56.84979589	59.95827653	55.60549536	23.70989922	20.35843396	23.31664692	100	DOWN_U_UP_D
Name=dapC;locus_tag=AVIN_RS17785;old_locus_tag=Avin_39020 N-succinyl-L,L-DAP aminotransferase	1.352399386	4.407738834	5.58E-35	4.71E-34	772	633	458	277	212	258	31.66525428	33.58724694	25.88141959	12.39177752	11.95564543	11.39336157	100	DOWN_U_UP_D
Name=plsY;locus_tag=AVIN_RS21445;old_locus_tag=Avin_46960 conserved hypothetical protein	1.35574738	6.54020534	2.56E-68	4.52E-67	3190	2597	2350	1141	929	1209	130.8447683	137.7979152	132.7976769	51.04338682	52.39054057	53.38982222	100	DOWN_U_UP_D
Name=rsfS;locus_tag=AVIN_RS03870;old_locus_tag=Avin_08370 iojap-related protein	1.358217159	3.959166733	2.89E-31	2.18E-30	538	444	376	167	180	195	22.06723679	23.55882724	21.24762831	7.470855038	10.1510197	8.611261648	100	DOWN_U_UP_D
Name=rpsH;locus_tag=AVIN_RS02995;old_locus_tag=Avin_06390 30S ribosomal protein S8	1.360314286	7.27053946	8.73E-73	1.68E-71	5436	4181	3924	1976	1565	1880	222.9693293	221.8456232	221.7438656	88.39766201	88.25747684	83.02139435	100	DOWN_U_UP_D
Name=AVIN_RS22200;locus_tag=AVIN_RS22200;old_locus_tag=Avin_48540 conserved hypothetical protein	1.360758211	5.143777216	2.69E-46	3.05E-45	1167	902	1009	425	334	486	47.86703594	47.86050038	57.0182366	19.01265504	18.835781	21.46191365	100	DOWN_U_UP_D
Name=AVIN_RS18570;locus_tag=AVIN_RS18570;old_locus_tag=Avin_40760 Glutamate 5-kinase, bacterial form	1.36411272	6.178509979	3.86E-63	6.21E-62	2551	1957	1846	838	759	936	104.6347975	103.8392453	104.3168134	37.48848217	42.8034664	41.33405591	100	DOWN_U_UP_D
Name=AVIN_RS15545;locus_tag=AVIN_RS15545;old_locus_tag=Avin_34230 conserved hypothetical protein	1.371632186	6.695844744	2.64E-64	4.34E-63	3698	2806	2617	1181	1030	1413	151.6814901	148.8875433	147.8857534	52.83281317	58.08639051	62.39852671	100	DOWN_U_UP_D
Name=AVIN_RS03830;locus_tag=AVIN_RS03830;old_locus_tag=Avin_08290 conserved hypothetical protein	1.374458979	4.176190866	5.70E-36	4.98E-35	667	502	423	197	187	244	27.35845156	26.6363317	23.90358185	8.812924806	10.54578158	10.77511714	100	DOWN_U_UP_D
Name=AVIN_RS06365;locus_tag=AVIN_RS06365;old_locus_tag=Avin_13990 Alpha/beta hydrolase fold protein	1.374548797	4.768192058	5.12E-36	4.49E-35	928	765	694	266	272	412	38.0639326	40.59122261	39.21769693	11.89968527	15.33931866	18.19405025	100	DOWN_U_UP_D
Name=AVIN_RS08510;locus_tag=AVIN_RS08510;old_locus_tag=Avin_18600 conserved hypothetical protein	1.376171061	4.513672848	3.08E-34	2.55E-33	713	735	543	267	241	285	29.24524132	38.99940996	30.68473982	11.94442093	13.59108749	12.5856901	100	DOWN_U_UP_D
Name=AVIN_RS11235;locus_tag=AVIN_RS11235;old_locus_tag=Avin_24550 Tetratricopeptide-like helical protein	1.376449741	5.077274697	4.48E-55	6.25E-54	1167	899	894	411	357	404	47.86703594	47.70131912	50.51962688	18.38635581	20.13285574	17.84076772	100	DOWN_U_UP_D
Name=AVIN_RS20430;locus_tag=AVIN_RS20430;old_locus_tag=Avin_44800 carbamoyltransferase	1.377843307	6.308451348	2.93E-66	4.99E-65	2714	2289	1956	980	784	997	111.320596	121.4553053	110.5328749	43.84094573	44.21333025	44.0278352	100	DOWN_U_UP_D
Name=rpsE;locus_tag=AVIN_RS03010;old_locus_tag=Avin_06420 30S ribosomal protein S5	1.378081484	7.641874476	3.08E-64	5.05E-63	6811	5872	4855	2296	2071	2570	279.3679364	311.5707963	274.3543496	102.7130729	116.7931211	113.4920125	100	DOWN_U_UP_D
Name=mlaE;locus_tag=AVIN_RS05840;old_locus_tag=Avin_12860 organic solvent tolerance ABC efflux transporter, permease component	1.379922903	6.968186017	4.38E-66	7.42E-65	4220	3498	3256	1422	1286	1640	173.0924521	185.6053551	183.9954196	63.61410697	72.52339631	72.42291848	100	DOWN_U_UP_D
Name=rpmA;locus_tag=AVIN_RS18580;old_locus_tag=Avin_40780 ribosomal protein L27	1.382790265	6.674867666	4.35E-62	6.88E-61	3892	2754	2424	1312	940	1314	159.6388208	146.1284014	136.979391	58.69318449	53.01088066	58.02665541	100	DOWN_U_UP_D
Name=AVIN_RS00215;locus_tag=AVIN_RS00215;old_locus_tag=Avin_00340 hypothetical protein	1.389060982	4.124447854	8.91E-40	8.60E-39	615	484	435	198	176	228	25.22555878	25.68124411	24.58169764	8.857660465	9.925441485	10.06855208	100	DOWN_U_UP_D
Name=iolC;locus_tag=AVIN_RS22870;old_locus_tag=Avin_50040 myo-inositol catabolism protein IolC	1.389081181	4.460426773	7.33E-47	8.47E-46	773	614	550	261	225	274	31.70627145	32.57909893	31.08030736	11.67600698	12.68877463	12.09992662	100	DOWN_U_UP_D
Name=AVIN_RS02855;locus_tag=AVIN_RS02855;old_locus_tag=Avin_60050 tRNA-Trp	1.400317424	5.465024604	2.45E-45	2.70E-44	1361	1221	1271	486	452	580	55.82436667	64.78677491	71.82376484	21.74153023	25.49033836	25.61298336	100	DOWN_U_UP_D
Name=AVIN_RS07210;locus_tag=AVIN_RS07210;old_locus_tag=Avin_15740 Short-chain dehydrogenase/reductase SDR	1.401166995	6.122800933	1.27E-70	2.32E-69	2463	1887	1805	859	682	858	101.0252866	100.1250158	101.9999178	38.42793101	38.46108575	37.88955125	100	DOWN_U_UP_D
Name=AVIN_RS13245;locus_tag=AVIN_RS13245;old_locus_tag=Avin_29030 Glycerol-3-phosphate dehydrogenase (NAD(P)-dependent)	1.404337302	5.927789022	9.19E-64	1.50E-62	2067	1749	1548	705	593	795	84.78248782	92.80267757	87.47693782	31.53863953	33.44197046	35.10745133	100	DOWN_U_UP_D
Name=AVIN_RS07915;locus_tag=AVIN_RS07915;old_locus_tag=Avin_17250 conserved hypothetical protein	1.405274831	4.98843511	6.85E-49	8.30E-48	1129	838	838	450	282	362	46.30838352	44.46463339	47.35508649	20.13104651	15.9032642	15.98603444	100	DOWN_U_UP_D
Name=AVIN_RS16855;locus_tag=AVIN_RS16855;old_locus_tag=Avin_36960 conserved hypothetical protein	1.408412323	3.798517689	1.92E-34	1.60E-33	474	367	382	175	140	160	19.44213799	19.47317477	21.58668621	7.82874031	7.895237545	7.065650583	100	DOWN_U_UP_D
Name=aspS;locus_tag=AVIN_RS16750;old_locus_tag=Avin_36730 aspartyl-tRNA synthetase	1.409556059	6.011764461	8.74E-58	1.27E-56	2298	1928	1495	828	621	764	94.2574538	102.3004931	84.48192638	37.04112558	35.02101797	33.73848153	100	DOWN_U_UP_D
Name=AVIN_RS12540;locus_tag=AVIN_RS12540;old_locus_tag=Avin_27470 hypothetical protein	1.416591032	2.196782975	6.91E-15	2.91E-14	157	145	98	56	43	55	6.439695494	7.693761148	5.537945676	2.505196899	2.424965817	2.428817388	100	DOWN_U_UP_D
Name=AVIN_RS13060;locus_tag=AVIN_RS13060;old_locus_tag=Avin_28590 Peptidase M4, thermolysin propeptide	1.424312552	3.687129242	5.45E-24	3.25E-23	517	378	256	170	126	139	21.20587625	20.05683941	14.46647034	7.605062015	7.10571379	6.138283944	100	DOWN_U_UP_D
Name=AVIN_RS23210;locus_tag=AVIN_RS23210;old_locus_tag=Avin_50770 conserved hypothetical protein	1.42467952	7.331462159	2.25E-72	4.29E-71	5957	4335	4062	2103	1453	1949	244.3392743	230.0169281	229.5421973	94.07909069	81.94128681	86.06845616	100	DOWN_U_UP_D
Name=AVIN_RS02410;locus_tag=AVIN_RS02410;old_locus_tag=Avin_05130 osmolarity-sensing histidine protein kinase,EnvZ	1.427321933	5.85017127	7.97E-66	1.34E-64	1963	1563	1573	678	547	737	80.51670227	82.93343913	88.88967906	30.33077674	30.84782098	32.546153	100	DOWN_U_UP_D
Name=AVIN_RS21660;locus_tag=AVIN_RS21660;old_locus_tag=Avin_47380 Conserved hypothetical protein	1.432031002	6.00881191	5.06E-67	8.74E-66	2214	1720	1767	804	588	797	90.81201162	91.26392534	99.85255111	35.96746976	33.15999769	35.19577197	100	DOWN_U_UP_D
Name=pyrE;locus_tag=AVIN_RS01395;old_locus_tag=Avin_02880 Orotate phosphoribosyl transferase	1.432261305	5.394895381	2.45E-50	3.06E-49	1492	1069	1172	482	363	589	61.19761578	56.72159081	66.22930951	21.5625876	20.47122306	26.01042621	100	DOWN_U_UP_D
Name=rplI;locus_tag=AVIN_RS03580;old_locus_tag=Avin_07670 50S ribosomal protein L9	1.432980657	5.818866742	1.05E-47	1.24E-46	2099	1717	1232	675	496	751	86.09503722	91.10474408	69.6198885	30.19656977	27.97169873	33.16439742	100	DOWN_U_UP_D
Name=AVIN_RS06800;locus_tag=AVIN_RS06800;old_locus_tag=Avin_14880 Conserved hypothetical protein, DUF177	1.43590425	7.420656661	1.24E-75	2.50E-74	6096	4441	4686	1999	1683	2108	250.0406607	235.6413328	264.8042187	89.42658216	94.9120342	93.08994643	100	DOWN_U_UP_D
Name=AVIN_RS25900;locus_tag=AVIN_RS25900 hypothetical protein	1.435925788	2.9899996	2.30E-19	1.16E-18	259	258	182	115	73	79	10.62344671	13.6895888	10.28475626	5.144600775	4.116802434	3.488664975	100	DOWN_U_UP_D
Name=AVIN_RS23280;locus_tag=AVIN_RS23280;old_locus_tag=Avin_50900 nitrogen fixation-related protein	1.439510546	4.803820089	1.37E-42	1.40E-41	1043	853	602	331	255	358	42.78090701	45.26053972	34.01880915	14.8075031	14.38061124	15.80939318	100	DOWN_U_UP_D
Name=rpmD;locus_tag=AVIN_RS03015;old_locus_tag=Avin_06430 50S ribosomal protein L30	1.443887837	6.690930307	5.07E-66	8.58E-65	3647	3031	2525	1123	1041	1307	149.5896144	160.8261382	142.6868656	50.23814496	58.7067306	57.7175332	100	DOWN_U_UP_D
Name=AVIN_RS16575;locus_tag=AVIN_RS16575 hypothetical protein	1.445288317	4.306870948	6.46E-44	6.86E-43	712	530	518	214	211	237	29.20422415	28.12202351	29.27199857	9.573431007	11.89925087	10.46599493	100	DOWN_U_UP_D
Name=AVIN_RS20115;locus_tag=AVIN_RS20115;old_locus_tag=Avin_44130 FpvA-like outer membrane ferropyoverdine recepto	1.446423155	5.188852913	1.68E-59	2.53E-58	1254	987	995	444	369	410	51.43552962	52.37063623	56.2271015	19.86263256	20.80959039	18.10572962	100	DOWN_U_UP_D
Name=AVIN_RS22590;locus_tag=AVIN_RS22590;old_locus_tag=Avin_49410 conserved hypothetical protein	1.451478316	1.206502751	8.90E-09	2.62E-08	80	78	41	20	27	27	3.2813735	4.138712893	2.31689564	0.894713178	1.522652955	1.192328536	100	DOWN_U_UP_D
Name=serC;locus_tag=AVIN_RS07250;old_locus_tag=Avin_15820Phosphoserine aminotransferase	1.452470806	6.86090086	2.81E-75	5.64E-74	3988	3110	3225	1362	1102	1438	163.576469	165.0179115	182.2436205	60.92996744	62.14679839	63.50253462	100	DOWN_U_UP_D
Name=AVIN_RS00850;locus_tag=AVIN_RS00850;old_locus_tag=Avin_01720 hypothetical protein	1.453650442	2.627562059	7.32E-17	3.36E-16	256	168	127	73	67	63	10.5003952	8.914150847	7.176725519	3.265703101	3.778435111	2.782099917	100	DOWN_U_UP_D
Name=AVIN_RS03375;locus_tag=AVIN_RS03375;old_locus_tag=Avin_07240 conserved hypothetical protein	1.461153584	4.834593698	1.28E-58	1.89E-57	1004	783	756	357	276	318	41.18123743	41.5463102	42.72129521	15.97063023	15.56489687	14.04298053	100	DOWN_U_UP_D
Name=AVIN_RS02125;locus_tag=AVIN_RS02125;old_locus_tag=Avin_04500 iron-sulfur cluster-binding protein CooF	1.462819986	3.421635141	1.05E-23	6.17E-23	350	254	342	130	89	139	14.35600906	13.47734711	19.32630022	5.815635659	5.019115296	6.138283944	100	DOWN_U_UP_D
Name=grxD;locus_tag=AVIN_RS06390;old_locus_tag=Avin_14040 Glutaredoxin4 protein	1.46948352	6.824354799	9.43E-54	1.28E-52	3715	2942	3385	1185	1139	1432	152.3787819	156.1037607	191.2851644	53.01175581	64.23339688	63.23757272	100	DOWN_U_UP_D
Name=ccmB;locus_tag=AVIN_RS13890;old_locus_tag=Avin_30440 Cytochrome c-type biogenesis protein CcmB	1.469834204	4.108981544	4.99E-34	4.09E-33	577	526	432	248	138	190	23.66690637	27.90978182	24.41216869	11.09444341	7.782448437	8.390460067	100	DOWN_U_UP_D
Name=AVIN_RS03275;locus_tag=AVIN_RS03275;old_locus_tag=Avin_06990 conserved hypothetical protein	1.469858273	4.984808152	8.87E-48	1.05E-46	1036	816	955	374	280	402	42.49378683	43.29730412	53.96671551	16.73113643	15.79047509	17.75244709	100	DOWN_U_UP_D
Name=AVIN_RS26125;locus_tag=AVIN_RS26125 hypothetical protein	1.470383441	3.134266036	2.37E-24	1.42E-23	302	211	265	102	83	105	12.38718496	11.19574898	14.97505718	4.563037209	4.680747973	4.636833195	100	DOWN_U_UP_D
Name=AVIN_RS25370;locus_tag=AVIN_RS25370 hypothetical protein	1.475920188	4.055430642	1.55E-35	1.33E-34	568	463	449	186	190	169	23.29775185	24.56697525	25.37283274	8.320832558	10.71496524	7.463093428	100	DOWN_U_UP_D
Name=rplU;locus_tag=AVIN_RS18585;old_locus_tag=Avin_40790 ribosomal protein L21	1.478393241	6.353389622	9.41E-72	1.77E-70	2973	2234	2130	1043	771	892	121.9440427	118.5369821	120.365554	46.65929224	43.48020105	39.391002	100	DOWN_U_UP_D
Name=AVIN_RS18915;locus_tag=AVIN_RS18915;old_locus_tag=Avin_60290 tRNA-Gln	1.478707844	5.845251479	7.66E-60	1.16E-58	2135	1397	1628	695	534	675	87.57165529	74.12540913	91.9977098	31.09128294	30.11469178	29.8082134	100	DOWN_U_UP_D
Name=AVIN_RS18425;locus_tag=AVIN_RS18425;old_locus_tag=Avin_40440 Inositol-1-monophosphatase	1.482084503	3.858082079	3.43E-32	2.66E-31	509	454	334	196	117	167	20.8777389	24.08943146	18.87422302	8.768189147	6.598162805	7.374772796	100	DOWN_U_UP_D
Name=AVIN_RS11325;locus_tag=AVIN_RS11325;old_locus_tag=Avin_24770 Zinc-containing alcohol dehydrogenase superfamily	1.490778388	4.18073155	6.81E-37	6.07E-36	682	543	409	243	147	208	27.97370909	28.81180899	23.11244675	10.87076512	8.289999422	9.185345758	100	DOWN_U_UP_D
Name=AVIN_RS18320;locus_tag=AVIN_RS18320;old_locus_tag=Avin_40220 Anti-sigma factor protein, FecR family	1.491332431	4.633598926	5.90E-45	6.45E-44	857	640	720	293	259	259	35.15171362	33.95866989	40.68694782	13.10754806	14.60618946	11.43752188	100	DOWN_U_UP_D
Name=rimK;locus_tag=AVIN_RS02415;old_locus_tag=Avin_05140 "ribosomal protein S6 modification enzyme RimK	1.491600374	5.494445927	3.40E-61	5.26E-60	1536	1197	1293	493	429	559	63.00237121	63.51332479	73.06697713	22.05467984	24.19326362	24.68561672	100	DOWN_U_UP_D
Name=nqrE;locus_tag=AVIN_RS06685;old_locus_tag=Avin_14630 NADH:ubiquinone oxidoreductase, Na(+)-translocating protein subunit E	1.492128181	4.286435151	6.23E-46	7.02E-45	720	554	480	206	198	234	29.5323615	29.39547363	27.12463188	9.215545736	11.16612167	10.33351398	100	DOWN_U_UP_D
Name=AVIN_RS19375;locus_tag=AVIN_RS19375;old_locus_tag=Avin_42530 conserved hypothetical protein	1.494464229	3.74684028	2.56E-36	2.27E-35	485	345	372	160	134	144	19.89332685	18.30584549	21.02158971	7.157705426	7.556870222	6.359085525	100	DOWN_U_UP_D
Name=AVIN_RS06635;locus_tag=AVIN_RS06635;old_locus_tag=Avin_14530 ErfK/YbiS/YcfS/YnhG family protein	1.497334069	3.606949946	4.45E-28	3.04E-27	434	292	363	129	135	131	17.80145124	15.49364314	20.51300286	5.7709	7.613264775	5.785001415	100	DOWN_U_UP_D
Name=AVIN_RS00960;locus_tag=AVIN_RS00960;old_locus_tag=Avin_01910 hypothetical protein	1.49934186	2.487612525	1.31E-19	6.69E-19	217	157	127	60	52	69	8.90072562	8.330486208	7.176725519	2.684139535	2.932516802	3.047061814	100	DOWN_U_UP_D
Name=AVIN_RS10925;locus_tag=AVIN_RS10925;old_locus_tag=Avin_60240 tRNA-Ser	1.50346339	5.029933756	8.53E-29	5.96E-28	1112	673	1128	372	305	391	45.61109166	35.70966381	63.74288492	16.64166512	17.20033894	17.26668361	100	DOWN_U_UP_D
Name=AVIN_RS16860;locus_tag=AVIN_RS16860;old_locus_tag=Avin_36970 type IV pilus assembly transmembrane protein	1.506747607	6.412011894	9.73E-75	1.94E-73	3038	2272	2348	1023	820	929	124.6101587	120.5532781	132.6846576	45.76457907	46.24353419	41.0249337	100	DOWN_U_UP_D
Name=AVIN_RS24640;locus_tag=AVIN_RS24640 BrnT family toxin	1.507101212	4.220952085	7.76E-46	8.71E-45	648	524	501	215	152	243	26.57912535	27.80366098	28.31133453	9.618166666	8.571972192	10.73095682	100	DOWN_U_UP_D
Name=alaS;locus_tag=AVIN_RS15680;old_locus_tag=Avin_34460 alanyl-tRNA synthetase	1.508005084	7.252190445	1.42E-84	3.50E-83	5540	4294	3919	1743	1497	1713	227.2351149	227.8414508	221.4613174	77.97425348	84.42264718	75.64662155	100	DOWN_U_UP_D
Name=thiI;locus_tag=AVIN_RS20915;old_locus_tag=Avin_45840 thiamine biosynthesis/tRNA modification protein ThiI	1.513784978	3.906957244	2.07E-36	1.83E-35	515	475	357	184	125	179	21.12384191	25.20370031	20.17394496	8.23136124	7.049319237	7.90469659	100	DOWN_U_UP_D
Name=AVIN_RS09370;locus_tag=AVIN_RS09370;old_locus_tag=Avin_20410 hypothetical protein	1.520952197	6.571243356	8.51E-66	1.43E-64	3449	2343	2783	1071	907	1096	141.468215	124.3205681	157.2663553	47.91189069	51.14986038	48.39970649	100	DOWN_U_UP_D
Name=AVIN_RS07865;locus_tag=AVIN_RS07865;old_locus_tag=Avin_17140 Bacterial outer membrane porin	1.525055684	5.027357127	1.16E-62	1.87E-61	1084	955	888	395	284	377	44.46261093	50.67270273	50.18056898	17.67058527	16.01605331	16.64843919	100	DOWN_U_UP_D
Name=AVIN_RS05425;locus_tag=AVIN_RS05425;old_locus_tag=Avin_60060 tRNA-Asn	1.528242483	7.179518215	2.43E-44	2.62E-43	5233	3256	4574	1512	1475	1658	214.6428441	172.7647331	258.475138	67.64031627	83.18196699	73.21780417	100	DOWN_U_UP_D
Name=AVIN_RS16745;locus_tag=AVIN_RS16745;old_locus_tag=Avin_36720 conserved hypothetical protein	1.534830339	6.000413107	4.31E-73	8.37E-72	2413	1851	1558	691	606	758	98.9744282	98.21484058	88.04203432	30.91234031	34.17509966	33.47351964	100	DOWN_U_UP_D
Name=AVIN_RS03575;locus_tag=AVIN_RS03575;old_locus_tag=Avin_07660 hypothetical protein	1.537719226	6.570822987	2.54E-60	3.88E-59	3415	3046	2165	1100	907	1037	140.0736313	161.6220445	122.3433917	49.2092248	51.14986038	45.79424784	100	DOWN_U_UP_D
Name=AVIN_RS18455;locus_tag=AVIN_RS18455;old_locus_tag=Avin_60280 tRNA-Leu	1.538015256	0.835819421	1.48E-08	4.27E-08	75	36	44	13	18	23	3.076287657	1.910175182	2.486424589	0.581563566	1.01510197	1.015687271	100	DOWN_U_UP_D
Name=AVIN_RS17765;locus_tag=AVIN_RS17765;old_locus_tag=Avin_38980 Translation elongation factor Ts	1.539834345	7.084418017	2.12E-71	3.97E-70	5165	4027	3186	1440	1233	1684	211.8536766	213.6743182	180.0397441	64.41934883	69.53448495	74.36597239	100	DOWN_U_UP_D
Name=AVIN_RS15675;locus_tag=AVIN_RS15675;old_locus_tag=Avin_34450 Aspartate kinase, monofunctional class	1.543216329	6.154604196	1.36E-76	2.78E-75	2442	2137	1853	776	653	852	100.1639261	113.3901212	104.712381	34.71487132	36.82564369	37.62458935	100	DOWN_U_UP_D
Name=AVIN_RS05430;locus_tag=AVIN_RS05430;old_locus_tag=Avin_60070 tRNA-Pro	1.551525648	6.630635962	4.59E-49	5.59E-48	3623	2245	3107	1053	941	1157	148.6052024	119.1206467	175.5754818	47.10664883	53.06727521	51.09348578	100	DOWN_U_UP_D
Name=AVIN_RS01390;locus_tag=AVIN_RS01390;old_locus_tag=Avin_02870 catabolite repression control protein; Crc	1.556862381	6.117705953	1.25E-80	2.79E-79	2560	1975	1788	836	583	798	105.003952	104.7943329	101.0392538	37.39901085	32.87802492	35.23993228	100	DOWN_U_UP_D
Name=mnmE;locus_tag=AVIN_RS23950;old_locus_tag=Avin_52440 tRNA modification GTPase TrmE	1.557727245	5.082284683	4.86E-54	6.64E-53	1366	921	820	426	312	336	56.02945252	48.86864839	46.3379128	19.0573907	17.59510081	14.83786622	100	DOWN_U_UP_D
Name=AVIN_RS24650;locus_tag=AVIN_RS24650 BrnA antitoxin family protein	1.571000686	5.035949163	4.56E-70	8.25E-69	1254	872	872	359	300	375	51.43552962	46.26868773	49.27641458	16.06010155	16.91836617	16.56011855	100	DOWN_U_UP_D
Name=pilQ;locus_tag=AVIN_RS20635;old_locus_tag=Avin_45260 Bacterial secretion system protein	1.571271676	5.992281627	3.51E-80	7.74E-79	2457	1705	1668	739	556	717	100.7791836	90.46801901	94.25809579	33.05965194	31.35537196	31.66294668	100	DOWN_U_UP_D
Name=AVIN_RS15400;locus_tag=AVIN_RS15400;old_locus_tag=Avin_33890 3-hydroxyisobutyrate dehydrogenase-related	1.577682145	3.851442213	4.02E-42	4.03E-41	530	376	407	171	117	166	21.73909944	19.95071856	22.99942745	7.649797674	6.598162805	7.33061248	100	DOWN_U_UP_D
Name=AVIN_RS18920;locus_tag=AVIN_RS18920;old_locus_tag=Avin_60300 tRNA-Gln	1.57976093	4.465966447	1.86E-51	2.41E-50	808	564	640	232	194	268	33.14187235	29.92607784	36.16617584	10.37867287	10.94054346	11.83496473	100	DOWN_U_UP_D
Name=AVIN_RS17605;locus_tag=AVIN_RS17605;old_locus_tag=Avin_38650 Ferredoxin I	1.581034623	4.453744391	2.45E-49	3.01E-48	798	546	650	249	196	242	32.73170067	28.97099025	36.73127234	11.13917907	11.05333256	10.68679651	100	DOWN_U_UP_D
Name=recQ;locus_tag=AVIN_RS14915;old_locus_tag=Avin_32800 ATP-dependent DNA helicase RecQ	1.598741302	6.166077525	4.29E-84	1.04E-82	2705	2065	1826	763	615	861	110.9514415	109.5697708	103.1866204	34.13330775	34.68265064	38.0220322	100	DOWN_U_UP_D
Name=AVIN_RS23005;locus_tag=AVIN_RS23005;old_locus_tag=Avin_50320 ABC transporter substrate binding protein	1.600506488	2.006625924	6.94E-15	2.92E-14	159	98	106	34	49	38	6.521729832	5.199921328	5.990022874	1.521012403	2.763333141	1.678092013	100	DOWN_U_UP_D
Name=AVIN_RS15665;locus_tag=AVIN_RS15665;old_locus_tag=Avin_60450 tRNA-Ser	1.605237714	5.927769473	2.26E-74	4.47E-73	2225	1592	1753	657	575	648	91.26320048	84.47219136	99.06141602	29.3913279	32.42686849	28.61588486	100	DOWN_U_UP_D
Name=gabD;locus_tag=AVIN_RS22445;old_locus_tag=Avin_49080 Aldehyde dehydrogenase	1.610024572	8.073672675	1.88E-94	5.36E-93	9361	8160	7091	2883	2432	3007	383.9617167	432.9730412	400.7099264	128.9729046	137.1515551	132.7900706	100	DOWN_U_UP_D
Name=AVIN_RS04465;locus_tag=AVIN_RS04465;old_locus_tag=Avin_09840 conserved hypothetical protein	1.610159399	5.03671946	1.67E-70	3.03E-69	1240	853	921	359	286	370	50.86128926	45.26053972	52.04538742	16.06010155	16.12884241	16.33931697	100	DOWN_U_UP_D
Name=AVIN_RS19225;locus_tag=AVIN_RS19225;old_locus_tag=Avin_60310 tRNA-Met	1.614865212	1.343421718	1.94E-11	6.76E-11	86	53	86	30	19	27	3.527476513	2.812202351	4.859829879	1.342069767	1.071496524	1.192328536	100	DOWN_U_UP_D
Name=AVIN_RS21835;locus_tag=AVIN_RS21835;old_locus_tag=Avin_47760 Conserved hypothetical protein	1.615972874	6.660428648	5.30E-95	1.52E-93	3756	2918	2629	1066	907	1143	154.0604858	154.8303105	148.5638692	47.6882124	51.14986038	50.47524135	100	DOWN_U_UP_D
Name=miaA;locus_tag=AVIN_RS03505;old_locus_tag=Avin_07530 tRNA delta(2)-isopentenylpyrophosphate transferase	1.620483046	7.334638338	4.08E-83	9.51E-82	5627	4364	4753	1650	1453	1856	230.8036086	231.5556803	268.5903653	73.8138372	81.94128681	81.96154676	100	DOWN_U_UP_D
Name=moeB;locus_tag=AVIN_RS01310;old_locus_tag=Avin_02700 Molybdopterin biosynthesis protein, MoeB	1.624697034	4.374967473	2.39E-45	2.64E-44	681	571	636	257	163	219	27.93269192	30.2975008	35.94013724	11.49706434	9.192312284	9.671109236	100	DOWN_U_UP_D
Name=AVIN_RS17195;locus_tag=AVIN_RS17195;old_locus_tag=Avin_37730 beta-lactamase class C protein	1.625161548	4.902872236	2.37E-69	4.24E-68	1084	848	813	314	283	317	44.46261093	44.99523761	45.94234525	14.0469969	15.95965875	13.99882022	100	DOWN_U_UP_D
Name=AVIN_RS15635;locus_tag=AVIN_RS15635;old_locus_tag=Avin_60480 tRNA-Arg	1.629105618	3.763777373	1.03E-38	9.76E-38	498	345	402	159	99	159	20.42655004	18.30584549	22.7168792	7.112969767	5.583060835	7.021490267	100	DOWN_U_UP_D
Name=AVIN_RS01565;locus_tag=AVIN_RS01565;old_locus_tag=Avin_03220 flavin-containing mono amine oxidase	1.629548795	4.933275657	5.58E-60	8.46E-59	1098	909	799	379	274	280	45.03685129	48.23192333	45.15121015	16.95481473	15.45210777	12.36488852	100	DOWN_U_UP_D
Name=AVIN_RS07125;locus_tag=AVIN_RS07125;old_locus_tag=Avin_15570 conserved hypothetical protein	1.631338909	2.432428167	1.52E-23	8.93E-23	196	154	141	62	45	56	8.039365076	8.171304943	7.967860615	2.773610853	2.537754925	2.472977704	100	DOWN_U_UP_D
Name=dnaA;locus_tag=AVIN_RS00055;old_locus_tag=Avin_00010 Bacterial chromosomal replication initiator protein DnaA	1.641237543	5.400643051	4.26E-71	7.94E-70	1562	1159	1174	482	311	502	64.06881759	61.49702876	66.34232881	21.5625876	17.53870626	22.1684787	100	DOWN_U_UP_D
Name=AVIN_RS02000;locus_tag=AVIN_RS02000;old_locus_tag=Avin_04230 transcription repressor protein relE	1.642322144	3.572211104	2.64E-37	2.38E-36	384	351	349	124	100	137	15.7505928	18.62420802	19.72186776	5.547221705	5.639455389	6.049963312	100	DOWN_U_UP_D
Name=AVIN_RS08780;locus_tag=AVIN_RS08780;old_locus_tag=Avin_60160 conserved hypothetical protein	1.652547251	5.824348955	9.73E-87	2.49E-85	2199	1526	1531	616	487	611	90.19675409	80.97020353	86.51627377	27.55716589	27.46414775	26.98195316	100	DOWN_U_UP_D
Name=AVIN_RS25150;locus_tag=AVIN_RS25150;old_locus_tag=Avin_31890 Retron-type reverse transcriptase protein	1.662801514	4.008839901	5.49E-49	6.68E-48	600	490	399	165	130	189	24.61030125	25.99960664	22.54735025	7.38138372	7.331292006	8.346299751	100	DOWN_U_UP_D
Name=fldA;locus_tag=AVIN_RS14650;old_locus_tag=Avin_32110 "flavodoxin protein	1.666391592	7.001498284	3.39E-80	7.50E-79	4480	3740	3582	1294	1246	1274	183.756916	198.4459772	202.4175654	57.88794263	70.26761415	56.26024277	100	DOWN_U_UP_D
Name=AVIN_RS08785;locus_tag=AVIN_RS08785;old_locus_tag=Avin_60170 tRNA-Ala	1.674058954	5.07565584	2.59E-76	5.28E-75	1224	924	970	344	276	390	50.20501456	49.02782966	54.81436026	15.38906667	15.56489687	17.2225233	100	DOWN_U_UP_D
Name=AVIN_RS19345;locus_tag=AVIN_RS19345;old_locus_tag=Avin_60380 tRNA-Ile	1.677598725	5.783175938	4.74E-75	9.47E-74	2057	1503	1547	581	527	524	84.37231613	79.74981383	87.42042817	25.99141783	29.7199299	23.14000566	100	DOWN_U_UP_D
Name=AVIN_RS19340;locus_tag=AVIN_RS19340;old_locus_tag=Avin_60390 tRNA-Ala	1.679366782	5.019970034	5.32E-72	1.00E-70	1181	902	919	311	308	343	48.4412763	47.86050038	51.93236812	13.91278992	17.3695226	15.14698844	100	DOWN_U_UP_D
Name=AVIN_RS03370;locus_tag=AVIN_RS03370;old_locus_tag=Avin_07230 FabD/lysophospholipase	1.679932997	6.602703813	2.28E-99	7.31E-98	3496	2944	2563	1028	804	1071	143.396022	156.2098815	144.8342323	45.98825736	45.34122133	47.29569859	100	DOWN_U_UP_D
Name=AVIN_RS10765;locus_tag=AVIN_RS10765;old_locus_tag=Avin_60230 tRNA-Leu	1.680964433	2.142108773	1.85E-20	9.80E-20	159	121	123	49	41	39	6.521729832	6.420311027	6.95068692	2.192047287	2.31217671	1.72225233	100	DOWN_U_UP_D
Name=rpsQ;locus_tag=AVIN_RS02970;old_locus_tag=Avin_0634030S ribosomal protein S17	1.682428103	5.999235006	1.03E-74	2.04E-73	2380	2024	1546	653	589	653	97.62086164	107.3942935	87.36391852	29.21238527	33.21639224	28.83668644	100	DOWN_U_UP_D
Name=AVIN_RS05590;locus_tag=AVIN_RS05590;old_locus_tag=Avin_12330 TonB-dependent siderophore receptor	1.682729891	7.16174405	5.50E-93	1.55E-91	4858	4115	4207	1493	1204	1570	199.2614058	218.3436353	237.7360965	66.79033876	67.89904289	69.33169635	100	DOWN_U_UP_D
Name=AVIN_RS20985;locus_tag=AVIN_RS20985;old_locus_tag=Avin_60350 tRNA-Ala	1.692174481	5.001651748	1.05E-75	2.12E-74	1212	863	904	319	292	334	49.71280853	45.79114394	51.08472338	14.27067519	16.46720974	14.74954559	100	DOWN_U_UP_D
Name=AVIN_RS12615;locus_tag=AVIN_RS12615;old_locus_tag=Avin_60550 tRNA-Ile	1.692627674	5.804585267	2.75E-89	7.45E-88	2085	1520	1590	569	484	600	85.52079685	80.651841	89.85034311	25.45458992	27.29496408	26.49618969	100	DOWN_U_UP_D
Name=rsmH;locus_tag=AVIN_RS05995;old_locus_tag=Avin_13170 S-adenosyl-methyltransferase MraW	1.695103689	7.324407338	1.25E-99	4.06E-98	5929	4305	4657	1742	1314	1694	243.1907935	228.4251155	263.1654389	77.92951782	74.10244381	74.80757555	100	DOWN_U_UP_D
Name=AVIN_RS14790;locus_tag=AVIN_RS14790;old_locus_tag=Avin_32480 Transcriptional regulator LysR family protein	1.695461638	3.005261299	3.51E-31	2.63E-30	301	211	230	89	73	73	12.3461678	11.19574898	12.99721944	3.981473643	4.116802434	3.223703079	100	DOWN_U_UP_D
Name=AVIN_RS20990;locus_tag=AVIN_RS20990;old_locus_tag=Avin_60340 tRNA-Ile	1.700606382	5.803990783	4.58E-82	1.04E-80	2152	1534	1529	548	524	565	88.26894716	81.3946869	86.40325447	24.51514108	29.55074624	24.95057862	100	DOWN_U_UP_D
Name=AVIN_RS23550;locus_tag=AVIN_RS23550;old_locus_tag=Avin_51550 multidrug efflux pump membrane fusion protein	1.706060761	6.560003206	4.08E-89	1.09E-87	3375	2803	2589	1081	697	1017	138.4329445	148.7283621	146.3034832	48.35924728	39.30700406	44.91104152	100	DOWN_U_UP_D
Name=nifX;locus_tag=AVIN_RS23285;old_locus_tag=Avin_50910 Nitrogen fixation-related protein, gamma subunit	1.706911719	6.284704706	3.51E-84	8.53E-83	2900	2486	1895	831	632	833	118.9497894	131.9082084	107.0857863	37.17533256	35.64135806	36.78554335	100	DOWN_U_UP_D
Name=AVIN_RS00925;locus_tag=AVIN_RS00925;old_locus_tag=Avin_60000 tRNA-Ile	1.714210339	5.8149877	5.21E-81	1.17E-79	2222	1570	1488	519	513	608	91.14014897	83.30486208	84.08635883	23.21780698	28.93040615	26.84947222	100	DOWN_U_UP_D
Name=AVIN_RS12415;locus_tag=AVIN_RS12415;old_locus_tag=Avin_27180 Fumarate hydratase class II protein	1.718532549	7.784970164	4.50E-42	4.49E-41	7836	6710	5973	2484	2240	1612	321.4105344	356.0354297	337.532138	111.1233767	126.3238007	71.18642962	100	DOWN_U_UP_D
Name=cgtA;locus_tag=AVIN_RS18575;old_locus_tag=Avin_40770 GTPase	1.721379399	5.992283169	4.16E-91	1.15E-89	2324	1881	1733	606	521	732	95.32390019	99.80665324	97.93122302	27.1098093	29.38156258	32.32535142	100	DOWN_U_UP_D
Name=AVIN_RS16580;locus_tag=AVIN_RS16580;old_locus_tag=Avin_36390 PemK-like protein	1.726442603	4.827019584	1.49E-63	2.42E-62	995	797	844	278	268	274	40.81208291	42.2891561	47.69414439	12.43651318	15.11374044	12.09992662	100	DOWN_U_UP_D
Name=AVIN_RS16885;locus_tag=AVIN_RS16885;old_locus_tag=Avin_37020 TonB-dependent ferrisiderophore receptor	1.72867898	7.01247335	2.01E-78	4.24E-77	4611	3496	3903	1359	1178	1189	189.1301651	185.4992343	220.557163	60.79576046	66.43278448	52.5066159	100	DOWN_U_UP_D
Name=AVIN_RS24205;locus_tag=AVIN_RS24205;old_locus_tag=Avin_02230 outer membrane ferripyoverdine receptor	1.729105515	4.879420436	1.26E-47	1.48E-46	949	798	968	274	280	295	38.92529315	42.34221652	54.70134096	12.25757054	15.79047509	13.02729326	100	DOWN_U_UP_D
Name=AVIN_RS01555;locus_tag=AVIN_RS01555;old_locus_tag=Avin_03200 hypothetical protein	1.733854466	3.537877576	2.88E-40	2.80E-39	478	306	306	105	102	127	19.60620666	16.23648904	17.29195282	4.697244186	5.752244497	5.60836015	100	DOWN_U_UP_D
Name=rpsN;locus_tag=AVIN_RS02990;old_locus_tag=Avin_06380 30S ribosomal protein S14	1.739528219	5.6256307	2.92E-66	4.99E-65	2040	1523	1114	483	423	516	83.67502426	80.81102226	62.95174983	21.60732325	23.8548963	22.78672313	100	DOWN_U_UP_D
Name=AVIN_RS00930;locus_tag=AVIN_RS00930;old_locus_tag=Avin_60010 tRNA-Ala	1.739987071	5.04854903	1.19E-79	2.57E-78	1264	890	948	315	287	351	51.84570131	47.22377532	53.57114797	14.09173256	16.18523697	15.50027097	100	DOWN_U_UP_D
Name=AVIN_RS14540;locus_tag=AVIN_RS14540;old_locus_tag=Avin_31820 hypothetical protein	1.740361913	5.343970349	4.10E-83	9.51E-82	1507	1231	1068	465	311	400	61.81287331	65.31737912	60.35230594	20.80208139	17.53870626	17.66412646	100	DOWN_U_UP_D
Name=AVIN_RS16880;locus_tag=AVIN_RS16880;old_locus_tag=Avin_37010 TonB-dependent ferrisiderophore receptor	1.743423146	6.709360295	7.12E-83	1.65E-81	3792	2738	3234	1073	905	1029	155.5371039	145.2794346	182.7522073	48.00136201	51.03707127	45.44096531	100	DOWN_U_UP_D
Name=ruvC;locus_tag=AVIN_RS16740;old_locus_tag=Avin_36710 crossover junction endodeoxyribonuclease RuvC	1.745399846	5.240586677	2.20E-83	5.23E-82	1403	1088	1051	351	302	437	57.54708776	57.72973882	59.39164189	15.70221628	17.03115528	19.29805815	100	DOWN_U_UP_D
Name=AVIN_RS06420;locus_tag=AVIN_RS06420;old_locus_tag=Avin_60090 tRNA-Ile	1.754583536	5.794133708	5.82E-99	1.83E-97	2073	1557	1577	555	459	575	85.02859083	82.6150766	89.11571766	24.8282907	25.88510024	25.39218178	100	DOWN_U_UP_D
Name=rpsR;locus_tag=AVIN_RS03570;old_locus_tag=Avin_07650 30S ribosomal protein S18	1.765284362	6.172312301	3.03E-95	8.77E-94	2591	2296	1881	724	567	768	106.2754842	121.8267282	106.2946512	32.38861705	31.97571206	33.9151228	100	DOWN_U_UP_D
Name=queA;locus_tag=AVIN_RS18450;old_locus_tag=Avin_40490 Queuosine biosynthesis protein:S-adenosylmethionine tRNA ribosyltransferase	1.770159254	4.224245939	1.72E-61	2.69E-60	712	517	529	205	151	174	29.20422415	27.43223802	29.89360472	9.170810077	8.515577638	7.683895009	100	DOWN_U_UP_D
Name=AVIN_RS12610;locus_tag=AVIN_RS12610;old_locus_tag=Avin_60560 tRNA-Ala	1.780524637	5.035575573	1.92E-81	4.33E-80	1174	915	987	318	274	333	48.15415612	48.55028586	55.77502431	14.22593953	15.45210777	14.70538528	100	DOWN_U_UP_D
Name=AVIN_RS06425;locus_tag=AVIN_RS06425;old_locus_tag=Avin_60100 tRNA-Ala	1.781093678	5.017741852	1.08E-79	2.34E-78	1186	892	966	317	266	331	48.64636214	47.32989616	54.58832166	14.18120387	15.00095134	14.61706464	100	DOWN_U_UP_D
Name=AVIN_RS14545;locus_tag=AVIN_RS14545;old_locus_tag=Avin_31830 hypothetical protein	1.781790712	5.425530925	7.50E-99	2.34E-97	1628	1261	1167	421	349	443	66.77595073	66.90919178	65.94676126	18.8337124	19.68169931	19.56302005	100	DOWN_U_UP_D
Name=AVIN_RS15135;locus_tag=AVIN_RS15135;old_locus_tag=Avin_33280 4-phosphopantetheinyl transferase protein	1.790780179	3.444262457	1.65E-42	1.67E-41	433	295	299	103	99	101	17.76043407	15.6528244	16.89638528	4.607772868	5.583060835	4.460191931	100	DOWN_U_UP_D
Name=AVIN_RS00870;locus_tag=AVIN_RS00870;old_locus_tag=Avin_01770 conserved hypothetical protein	1.796257162	6.067275944	8.30E-103	2.84E-101	2564	1929	1853	613	559	703	105.1680207	102.3535535	104.712381	27.42295891	31.52455563	31.04470225	100	DOWN_U_UP_D
Name=AVIN_RS20525;locus_tag=AVIN_RS20525;old_locus_tag=Avin_45010 Anti-sigma factor, FecR-like protein	1.802490842	3.223019895	1.51E-37	1.38E-36	375	281	227	86	83	89	15.38143828	14.9099785	12.82769049	3.847266666	4.680747973	3.930268137	100	DOWN_U_UP_D
Name=AVIN_RS02030;locus_tag=AVIN_RS02030;old_locus_tag=Avin_60630 tRNA-Thr	1.80338508	2.100798511	5.92E-18	2.84E-17	194	89	120	43	33	41	7.957330738	4.722377532	6.78115797	1.923633333	1.861020278	1.810572962	100	DOWN_U_UP_D
Name=AVIN_RS11840;locus_tag=AVIN_RS11840;old_locus_tag=Avin_25860 Aldo/keto reductase protein	1.807646319	4.9850879	1.42E-84	3.50E-83	1138	925	922	327	248	307	46.67753804	49.08089008	52.10189707	14.62856046	13.98584937	13.55721706	100	DOWN_U_UP_D
Name=AVIN_RS16585;locus_tag=AVIN_RS16585 antitoxin MazE family protein	1.808176504	4.573838731	2.32E-52	3.05E-51	765	743	718	202	222	234	31.3781341	39.42389333	40.57392852	9.0366031	12.51959096	10.33351398	100	DOWN_U_UP_D
Name=rplE;locus_tag=AVIN_RS02985;old_locus_tag=Avin_06370 50S ribosomal protein L5	1.809795541	6.720348067	1.06E-82	2.44E-81	4117	3408	2517	968	915	1033	168.8676838	180.8299172	142.2347884	43.30411783	51.60101681	45.61760658	100	DOWN_U_UP_D
Name=AVIN_RS12420;locus_tag=AVIN_RS12420;old_locus_tag=Avin_27190 DNA topoisomerase III	1.813950827	5.718214798	1.39E-54	1.91E-53	1913	1376	1673	572	472	405	78.46584383	73.01114027	94.54064404	25.5887969	26.61822944	17.88492804	100	DOWN_U_UP_D
Name=ccmA;locus_tag=AVIN_RS13895;old_locus_tag=Avin_30450 heme ABC exporter, ATP-binding protein CcmA	1.817315593	5.732480805	5.60E-88	1.47E-86	2194	1586	1309	540	391	547	89.99166825	84.15382883	73.97113153	24.15725581	22.05027057	24.15569293	100	DOWN_U_UP_D
Name=rpsS;locus_tag=AVIN_RS02945;old_locus_tag=Avin_06290 30S ribosomal protein S19	1.819446619	7.085367578	6.18E-101	2.05E-99	4685	4268	3831	1237	1129	1381	192.1654356	226.4618799	216.4884682	55.33801007	63.66945134	60.98539659	100	DOWN_U_UP_D
Name=AVIN_RS06470;locus_tag=AVIN_RS06470;old_locus_tag=Avin_14160 ATP-binding cassette domain-containing protein	1.822033767	7.158907102	9.88E-116	4.31E-114	5164	4487	3868	1360	1125	1466	211.8126594	238.0821122	218.5793252	60.84049612	63.44387313	64.73902347	100	DOWN_U_UP_D
Name=AVIN_RS07080;locus_tag=AVIN_RS07080;old_locus_tag=Avin_60140 tRNA-Gly	1.827978759	4.068166512	3.18E-56	4.49E-55	646	442	503	179	123	160	26.49709102	23.4527064	28.42435383	8.007682945	6.936530129	7.065650583	100	DOWN_U_UP_D
Name=AVIN_RS15395;locus_tag=AVIN_RS15395;old_locus_tag=Avin_33880 Twin-arginine translocation pathway signal andcupin region containing protein	1.829027017	3.262748216	5.70E-37	5.11E-36	335	293	275	84	94	83	13.74075153	15.54670356	15.54015368	3.757795349	5.301088066	3.66530624	100	DOWN_U_UP_D
Name=AVIN_RS16865;locus_tag=AVIN_RS16865;old_locus_tag=Avin_36980 hypothetical protein	1.832575377	2.974945407	6.98E-27	4.59E-26	258	217	261	64	80	69	10.58242954	11.51411151	14.74901859	2.86308217	4.511564311	3.047061814	100	DOWN_U_UP_D
Name=AVIN_RS23940;locus_tag=AVIN_RS23940;old_locus_tag=Avin_52410 conserved hypothetical protein	1.835021042	3.561520259	1.01E-46	1.16E-45	407	347	358	112	92	119	16.69398768	18.41196633	20.23045461	5.010393798	5.188298958	5.255077621	100	DOWN_U_UP_D
Name=mraZ;locus_tag=AVIN_RS05990;old_locus_tag=Avin_13160 MraZ-family protein	1.835254137	7.258702994	4.19E-111	1.68E-109	5436	4502	4531	1404	1237	1554	222.9693293	238.8780185	256.045223	62.80886511	69.76006316	68.62513129	100	DOWN_U_UP_D
Name=sigX;locus_tag=AVIN_RS10640;old_locus_tag=Avin_23320 RNA polymerase sigma-70 factor	1.83924885	6.584172187	2.77E-91	7.73E-90	3664	2480	2974	912	779	930	150.2869063	131.5898458	168.0596984	40.79892093	43.93135748	41.06909401	100	DOWN_U_UP_D
Name=AVIN_RS17790;locus_tag=AVIN_RS17790;old_locus_tag=Avin_39030 Na+/H+ antiporter	1.839499501	4.042103042	3.05E-62	4.87E-61	644	496	429	155	127	168	26.41505668	26.31796917	24.24263974	6.934027131	7.162108344	7.418933112	100	DOWN_U_UP_D
Name=rpsB;locus_tag=AVIN_RS17770;old_locus_tag=Avin_38990 30S ribosomal protein S2	1.841888197	7.639701074	2.26E-124	1.16E-122	7761	6089	5203	1944	1508	2013	318.3342467	323.0849078	294.0197077	86.96612092	85.04298727	88.8947164	100	DOWN_U_UP_D
Name=egtD;locus_tag=AVIN_RS08750;old_locus_tag=Avin_19130 conserved hypothetical protein	1.857277015	4.590310294	1.09E-66	1.86E-65	854	707	722	263	189	200	35.02866212	37.51371815	40.79996712	11.76547829	10.65857069	8.832063229	100	DOWN_U_UP_D
Name=AVIN_RS05835;locus_tag=AVIN_RS05835;old_locus_tag=Avin_12850 organic solvent tolerance ABC efflux transporter, ATP binding component	1.864089424	6.93272286	3.90E-118	1.77E-116	4436	3523	3652	1192	909	1207	181.9521606	186.9318657	206.3732409	53.32490542	51.26264949	53.30150159	100	DOWN_U_UP_D
Name=AVIN_RS21840;locus_tag=AVIN_RS21840;old_locus_tag=Avin_47770 Conserved hypothetical protein	1.867253483	6.175095195	1.27E-109	4.90E-108	2629	2231	2020	647	557	745	107.8341367	118.3778008	114.1494925	28.94397132	31.41176652	32.89943553	100	DOWN_U_UP_D
Name=rplW;locus_tag=AVIN_RS02935;old_locus_tag=Avin_06270 50S ribosomal protein L23	1.870251746	6.59615801	1.94E-115	8.38E-114	3470	3012	2721	900	773	926	142.3295756	159.8179902	153.762757	40.26209302	43.59299016	40.89245275	100	DOWN_U_UP_D
Name=AVIN_RS12370;locus_tag=AVIN_RS12370;old_locus_tag=Avin_27050 hypothetical protein	1.882168858	4.953113562	6.46E-77	1.33E-75	1300	861	829	284	210	338	53.32231938	45.68502309	46.84649965	12.70492713	11.84285632	14.92618686	100	DOWN_U_UP_D
Name=rpsC;locus_tag=AVIN_RS02955;old_locus_tag=Avin_06310 30S ribosomal protein S3	1.890268907	7.146109643	1.42E-114	5.92E-113	5313	4525	3737	1301	1154	1300	217.9242176	240.0984082	211.1765611	58.20109224	65.07931519	57.40841099	100	DOWN_U_UP_D
Name=rplV;locus_tag=AVIN_RS02950;old_locus_tag=Avin_06300 50S ribosomal protein L22	1.899121409	6.967285546	2.09E-96	6.24E-95	4617	3962	3406	1004	984	1322	189.3762681	210.2253908	192.4718671	44.91460155	55.49224103	58.37993794	100	DOWN_U_UP_D
Name=rplP;locus_tag=AVIN_RS02960;old_locus_tag=Avin_06320ribosomal protein L16	1.90827538	6.340293792	2.99E-103	1.03E-101	2897	2642	2211	703	650	776	118.8267379	140.1856342	124.9428356	31.44916821	36.65646003	34.26840533	100	DOWN_U_UP_D
Name=dprA;locus_tag=AVIN_RS00145;old_locus_tag=Avin_00190 DNA processing protein, DprA (SMF family)	1.90861064	2.219217345	1.06E-22	6.00E-22	206	127	112	54	25	42	8.449536763	6.738673557	6.329080772	2.415725581	1.409863847	1.854733278	100	DOWN_U_UP_D
Name=AVIN_RS05435;locus_tag=AVIN_RS05435;old_locus_tag=Avin_60080 tRNA-Lys	1.919450553	4.631205069	1.26E-47	1.48E-46	928	573	871	216	188	245	38.0639326	30.40362164	49.21990494	9.662902325	10.60217613	10.81927746	100	DOWN_U_UP_D
Name=AVIN_RS16755;locus_tag=AVIN_RS16755;old_locus_tag=Avin_36740 regulatory protein, FmdB family	1.922767787	4.259667865	5.23E-72	9.90E-71	720	613	509	174	137	190	29.5323615	32.52603851	28.76341172	7.784004651	7.726053883	8.390460067	100	DOWN_U_UP_D
Name=rpmC;locus_tag=AVIN_RS02965;old_locus_tag=Avin_06330 50S ribosomal protein L29	1.924388704	5.583412937	1.40E-67	2.43E-66	1679	1680	1234	392	421	428	68.86782634	89.14150847	69.7329078	17.53637829	23.74210719	18.90061531	100	DOWN_U_UP_D
Name=AVIN_RS23010;locus_tag=AVIN_RS23010;old_locus_tag=Avin_50330 iron(III)-siderophore ABC transporter ATP-binding protein	1.930479106	5.10974641	3.32E-80	7.39E-79	1405	981	957	298	304	289	57.6291221	52.0522737	54.07973481	13.33122636	17.14394438	12.76233137	100	DOWN_U_UP_D
Name=rplB;locus_tag=AVIN_RS02940;old_locus_tag=Avin_06280 50S ribosomal protein L2	1.930805555	7.407211178	3.72E-120	1.79E-118	6238	5521	4567	1477	1296	1642	255.8650987	292.9465883	258.0795704	66.07456821	73.08734184	72.51123911	100	DOWN_U_UP_D
Name=AVIN_RS05605;locus_tag=AVIN_RS05605;old_locus_tag=Avin_12370 sulfite reductase, NADPH flavoprotein alpha-component	1.931283358	6.29049116	2.69E-109	1.02E-107	2919	2193	2408	707	614	711	119.7291156	116.3615048	136.0752366	31.62811085	34.62625609	31.39798478	100	DOWN_U_UP_D
Name=AVIN_RS12410;locus_tag=AVIN_RS12410;old_locus_tag=Avin_27170 fur associated gene A protein	1.937448348	5.439668795	2.18E-54	2.99E-53	1541	1324	1295	477	359	282	63.20745705	70.25199834	73.17999643	21.3389093	20.24564485	12.45320915	100	DOWN_U_UP_D
Name=AVIN_RS08745;locus_tag=AVIN_RS08745;old_locus_tag=Avin_19120 ATP-dependent DEAD/DEAH box helicase	1.951303539	6.069733922	2.00E-114	8.28E-113	2489	2166	1828	643	457	637	102.091733	114.9288734	103.2996397	28.76502868	25.77231113	28.13012138	100	DOWN_U_UP_D
Name=rpsF;locus_tag=AVIN_RS03565;old_locus_tag=Avin_07640 30S ribosomal protein S6	1.951746874	6.555131204	4.13E-119	1.91E-117	3835	2902	2421	873	650	907	157.3008422	153.9813438	136.8098621	39.05423023	36.65646003	40.05340674	100	DOWN_U_UP_D
Name=xerD;locus_tag=AVIN_RS18015;old_locus_tag=Avin_39510 Site-specific tyrosine recombinase	1.963866136	4.283449402	3.17E-62	5.03E-61	696	553	624	182	118	201	28.54794945	29.34241321	35.26202145	8.141889922	6.654557359	8.876223545	100	DOWN_U_UP_D
Name=AVIN_RS23290;locus_tag=AVIN_RS23290;old_locus_tag=Avin_50920 Electron transport complex, RnfABCDGE type, H subunit	1.966516952	5.505315791	2.97E-105	1.05E-103	1697	1388	1306	370	327	464	69.60613538	73.64786533	73.80160258	16.5521938	18.44101912	20.49038669	100	DOWN_U_UP_D
Name=recF;locus_tag=AVIN_RS00065;old_locus_tag=Avin_00030 DNA replication and repair protein, RecF	1.967544737	5.872042224	4.78E-102	1.61E-100	2189	1633	1833	506	408	585	89.7865824	86.64766865	103.582188	22.63624341	23.00897799	25.83378494	100	DOWN_U_UP_D
Name=rplN;locus_tag=AVIN_RS02975;old_locus_tag=Avin_06350 50S ribosomal protein L14	1.977236102	6.229417672	1.19E-98	3.68E-97	2878	2458	1953	606	613	672	118.0474117	130.4225166	110.363346	27.1098093	34.56986154	29.67573245	100	DOWN_U_UP_D
Name=ffh;locus_tag=AVIN_RS18045;old_locus_tag=Avin_39570 signal recognition particle protein	1.982371606	7.883037849	2.94E-151	2.17E-149	9128	7166	6648	2068	1719	2188	374.4047164	380.230982	375.6761516	92.51334263	96.94223814	96.62277172	100	DOWN_U_UP_D
Name=phoR;locus_tag=AVIN_RS22195;old_locus_tag=Avin_48530 phosphate regulon histidine protein kinase; PhoR	1.984593186	4.883583745	1.52E-88	4.04E-87	1199	819	859	293	210	243	49.17958534	43.45648538	48.54178914	13.10754806	11.84285632	10.73095682	100	DOWN_U_UP_D
Name=AVIN_RS25695;locus_tag=AVIN_RS25695 hypothetical protein	1.990272995	0.018290108	9.78E-09	2.86E-08	34	28	28	10	10	3	1.394583738	1.485691808	1.582270193	0.447356589	0.563945539	0.132480948	100	DOWN_U_UP_D
Name=AVIN_RS18020;locus_tag=AVIN_RS18020;old_locus_tag=Avin_39520 Acyl-CoA thioester hydrolase-like protein	1.990536376	5.540760644	5.25E-97	1.58E-95	1638	1409	1443	422	299	459	67.18612242	74.76213419	81.54342459	18.87844806	16.86197161	20.26958511	100	DOWN_U_UP_D
Name=AVIN_RS14570;locus_tag=AVIN_RS14570;old_locus_tag=Avin_31880 hypothetical protein	1.999484888	3.44089229	7.35E-55	1.02E-53	429	321	305	89	78	104	17.5963654	17.03239537	17.23544317	3.981473643	4.398775204	4.592672879	100	DOWN_U_UP_D
Name=AVIN_RS05600;locus_tag=AVIN_RS05600;old_locus_tag=Avin_12350 L-lactate dehydrogenase/FMN-dependent alpha-hydroxy acid dehydrogenase	2.003487261	6.068749301	4.17E-88	1.10E-86	2358	2067	2059	692	396	609	96.71848392	109.6758917	116.3533688	30.95707597	22.33224334	26.89363253	100	DOWN_U_UP_D
Name=AVIN_RS16020;locus_tag=AVIN_RS16020;old_locus_tag=Avin_60430 tRNA-Val	2.010563865	6.761018402	3.39E-87	8.74E-86	4564	2660	3413	907	754	1047	187.2023582	141.1407217	192.8674346	40.57524263	42.52149363	46.235851	100	DOWN_U_UP_D
Name=AVIN_RS20640;locus_tag=AVIN_RS20640;old_locus_tag=Avin_45270 Pilus assembly protein	2.015863337	3.769645211	1.97E-58	2.89E-57	568	378	388	105	94	139	23.29775185	20.05683941	21.9257441	4.697244186	5.301088066	6.138283944	100	DOWN_U_UP_D
Name=rplX;locus_tag=AVIN_RS02980;old_locus_tag=Avin_06360 50S ribosomal protein L24	2.031035153	5.742967925	6.31E-98	1.93E-96	1965	1846	1409	460	407	447	80.5987366	97.94953848	79.6220965	20.5784031	22.95258343	19.73966132	100	DOWN_U_UP_D
Name=AVIN_RS07070;locus_tag=AVIN_RS07070;old_locus_tag=Avin_60120 tRNA-Glu	2.032452811	6.684470238	9.32E-119	4.27E-117	3976	2874	3192	946	748	833	163.084263	152.495652	180.378802	42.31993333	42.18312631	36.78554335	100	DOWN_U_UP_D
Name=AVIN_RS21925;locus_tag=AVIN_RS21925;old_locus_tag=Avin_47940 cytochrome c5 protein	2.033278605	6.207419125	1.19E-90	3.27E-89	3001	2479	1795	576	510	735	123.0925234	131.5367854	101.4348213	25.76773953	28.76122248	32.45783237	100	DOWN_U_UP_D
Name=AVIN_RS07205;locus_tag=AVIN_RS07205;old_locus_tag=Avin_15730 Pseudouridine synthase	2.033492689	7.284363709	2.04E-144	1.39E-142	5811	5019	4374	1399	1093	1345	238.3507676	266.3102566	247.173208	62.58518682	61.6392474	59.39562521	100	DOWN_U_UP_D
Name=AVIN_RS21555;locus_tag=AVIN_RS21555;old_locus_tag=Avin_47170 RNA polymerase sigma factor, FecI family	2.041270876	3.501824735	9.37E-47	1.08E-45	410	307	382	97	86	93	16.81703919	16.28954946	21.58668621	4.339358914	4.849931635	4.106909401	100	DOWN_U_UP_D
Name=AVIN_RS15090;locus_tag=AVIN_RS15090;old_locus_tag=Avin_33180 NLP/P60 family lipoprotein	2.041522091	4.677014178	3.10E-85	7.73E-84	1091	694	736	216	171	240	44.74973111	36.82393267	41.59110222	9.662902325	9.643468716	10.59847587	100	DOWN_U_UP_D
Name=rpsJ;locus_tag=AVIN_RS02920;old_locus_tag=Avin_06240 30S ribosomal protein S10	2.045810289	7.311608207	1.54E-120	7.50E-119	6565	4414	4665	1463	1163	1243	269.2777129	234.2087014	263.6175161	65.44826899	65.58686618	54.89127297	100	DOWN_U_UP_D
Name=AVIN_RS12265;locus_tag=AVIN_RS12265;old_locus_tag=Avin_26810 pyoverdine synthetase E, pdvE	2.057912083	6.569786368	5.94E-109	2.24E-107	4106	3014	2315	841	633	837	168.4164949	159.924111	130.8198392	37.62268914	35.69775261	36.96218461	100	DOWN_U_UP_D
Name=AVIN_RS16015;locus_tag=AVIN_RS16015;old_locus_tag=Avin_60440 tRNA-Asp	2.060576145	6.405580392	1.93E-108	7.24E-107	3406	2225	2699	706	593	755	139.7044768	118.0594383	152.5195447	31.58337519	33.44197046	33.34103869	100	DOWN_U_UP_D
Name=AVIN_RS24645;locus_tag=AVIN_RS24645 BrnA antitoxin family protein	2.064789228	4.995478726	8.42E-96	2.47E-94	1270	908	959	302	186	288	52.09180432	48.17886291	54.19275411	13.51016899	10.48938702	12.71817105	100	DOWN_U_UP_D
Name=AVIN_RS16875;locus_tag=AVIN_RS16875;old_locus_tag=Avin_37000 SAM-dependent methyltransferase	2.06651187	6.598988843	8.73E-139	5.41E-137	3631	3000	2858	842	703	790	148.9333397	159.1812651	161.504579	37.6674248	39.64537139	34.88664975	100	DOWN_U_UP_D
Name=AVIN_RS16870;locus_tag=AVIN_RS16870;old_locus_tag=Avin_36990 esterase	2.070878626	5.568808491	1.91E-79	4.10E-78	1701	1291	1629	379	366	392	69.77020405	68.50100443	92.05421945	16.95481473	20.64040672	17.31084393	100	DOWN_U_UP_D
Name=AVIN_RS24930;locus_tag=AVIN_RS24930 formylglycine-generating enzyme family protei	2.074074245	5.948628026	3.12E-125	1.62E-123	2525	1960	1621	517	444	521	103.5683511	103.9984266	91.60214225	23.12833566	25.03918193	23.00752471	100	DOWN_U_UP_D
Name=rplS;locus_tag=AVIN_RS18025;old_locus_tag=Avin_39530 Ribosomal protein L19	2.094431201	6.501985214	3.43E-146	2.42E-144	3588	2774	2589	825	573	766	147.1696015	147.1896098	146.3034832	36.9069186	32.31407938	33.82680217	100	DOWN_U_UP_D
Name=AVIN_RS20515;locus_tag=AVIN_RS20515;old_locus_tag=Avin_44980 Cytotoxin, RelE protein	2.114559398	2.549170196	2.08E-34	1.72E-33	221	203	149	45	40	51	9.064794295	10.77126561	8.419937813	2.013104651	2.255782156	2.252176123	100	DOWN_U_UP_D
Name=AVIN_RS12595;locus_tag=AVIN_RS12595;old_locus_tag=Avin_27600 conserved hypothetical protein	2.139515825	4.529725298	4.44E-94	1.26E-92	921	725	646	197	168	168	37.77681242	38.46880574	36.50523374	8.812924806	9.474285054	7.418933112	100	DOWN_U_UP_D
Name=rplD;locus_tag=AVIN_RS02930;old_locus_tag=Avin_06260 Ribosomal protein L4/L1e	2.146678738	7.50121949	2.13E-136	1.23E-134	6631	6218	5044	1476	1245	1452	271.984846	329.9297022	285.0346734	66.02983255	70.2112196	64.12077904	100	DOWN_U_UP_D
Name=AVIN_RS07075;locus_tag=AVIN_RS07075;old_locus_tag=Avin_60130 tRNA-Gly	2.179102138	6.475130056	1.24E-138	7.58E-137	3460	2560	2824	731	597	685	141.9194039	135.8346796	159.5832509	32.70176666	33.66754867	30.24981656	100	DOWN_U_UP_D
Name=AVIN_RS10755;locus_tag=AVIN_RS10755;old_locus_tag=Avin_60210 tRNA-Arg	2.196801693	6.609583643	5.61E-107	2.05E-105	3785	2639	3290	697	655	835	155.2499837	140.0264529	185.9167477	31.18075426	36.9384328	36.87386398	100	DOWN_U_UP_D
Name=AVIN_RS22655;locus_tag=AVIN_RS22655;old_locus_tag=Avin_49560 Acyl-CoA dehydrogenase	2.197559612	5.10103807	2.91E-114	1.19E-112	1297	1059	1058	294	225	250	53.19926787	56.19098659	59.78720944	13.15228372	12.68877463	11.04007904	100	DOWN_U_UP_D
Name=AVIN_RS15495;locus_tag=AVIN_RS15495;old_locus_tag=Avin_60490 tRNA-Val	2.201346606	6.297598559	1.57E-83	3.76E-82	3636	1887	2442	573	502	686	149.1384256	100.1250158	137.9965647	25.63353256	28.31006605	30.29397687	100	DOWN_U_UP_D
Name=AVIN_RS01435;locus_tag=AVIN_RS01435;old_locus_tag=Avin_02960 Conserved hypothetical protein DUF423	2.204946823	2.557657384	4.68E-34	3.85E-33	257	147	182	55	34	41	10.54141237	7.799881991	10.28475626	2.46046124	1.917414832	1.810572962	100	DOWN_U_UP_D
Name=AVIN_RS23435;locus_tag=AVIN_RS23435;old_locus_tag=Avin_51250 Secreted bifunctional mannuronan C-5 epimerase/alginate lyase	2.215608415	5.733926658	1.69E-133	9.16E-132	2336	1560	1483	402	336	444	95.81610621	82.77425787	83.80381058	17.98373488	18.94857011	19.60718037	100	DOWN_U_UP_D
Name=rplC;locus_tag=AVIN_RS02925;old_locus_tag=Avin_06250 50S ribosomal protein L3	2.230165067	7.966921058	2.13E-166	1.90E-164	9415	8080	7481	2023	1617	1860	386.1766438	428.7282074	422.7486898	90.50023798	91.18999364	82.13818803	100	DOWN_U_UP_D
Name=AVIN_RS10760;locus_tag=AVIN_RS10760;old_locus_tag=Avin_60220 "tRNA-His	2.237041148	4.770286804	5.76E-104	2.03E-102	1002	845	874	214	160	226	41.09920309	44.83605634	49.38943388	9.573431007	9.023128623	9.980231449	100	DOWN_U_UP_D
Name=rimM;locus_tag=AVIN_RS18035;old_locus_tag=Avin_39550 16S rRNA processing protein RimM	2.238262915	8.649215108	3.57E-183	3.58E-181	15468	12916	11822	3170	2515	3117	634.4535663	685.3284068	668.0570794	141.8120387	141.832303	137.6477054	100	DOWN_U_UP_D
Name=AVIN_RS11650;locus_tag=AVIN_RS11650;old_locus_tag=Avin_25440 Peptidase M19, renal dipeptidase.PvdM-like	2.250551626	6.16382639	5.30E-144	3.57E-142	3136	2238	1906	547	454	558	128.6298412	118.7492238	107.7073924	24.47040542	25.60312747	24.64145641	100	DOWN_U_UP_D
Name=AVIN_RS11610;locus_tag=AVIN_RS11610;old_locus_tag=Avin_25350 acyl-homoserine lactone acylase, PvdQ-like	2.260805093	8.352735366	1.10E-180	1.08E-178	13570	10559	8951	2528	2022	2525	556.60298	560.2649928	505.8178749	113.0917457	114.029788	111.5047983	100	DOWN_U_UP_D
Name=AVIN_RS21620;locus_tag=AVIN_RS21620;old_locus_tag=Avin_47300 iron ABC transporter, periplasmic iron-binding	2.279097971	7.857180673	6.83E-188	7.16E-186	9291	7401	6720	1766	1474	1713	381.0905149	392.7001811	379.7448463	79.00317364	83.12557244	75.64662155	100	DOWN_U_UP_D
Name=trmD;locus_tag=AVIN_RS18030;old_locus_tag=Avin_39540 tRNA (guanine-N(1)-)-methyltransferase	2.286278442	8.426679576	1.04E-172	1.00E-170	12832	11546	10170	2550	2078	2717	526.3323095	612.6356291	574.703138	114.0759302	117.187883	119.983579	100	DOWN_U_UP_D
Name=AVIN_RS15490;locus_tag=AVIN_RS15490;old_locus_tag=Avin_60500 tRNA-Asp	2.306128129	4.861318781	5.92E-71	1.10E-69	1406	689	890	223	165	225	57.67013927	36.55863056	50.29358828	9.976051937	9.305101392	9.936071132	100	DOWN_U_UP_D
Name=AVIN_RS05375;locus_tag=AVIN_RS05375;old_locus_tag=Avin_11860 Conserved hypothetical protein	2.312358514	3.163794838	1.28E-50	1.63E-49	401	240	268	65	62	59	16.44788467	12.73450121	15.14458613	2.907817829	3.496462341	2.605458652	100	DOWN_U_UP_D
Name=AVIN_RS24410;locus_tag=AVIN_RS24410;old_locus_tag=Avin_09670 thioredoxin-like fold protein	2.318606037	2.078181102	4.70E-30	3.41E-29	141	139	139	31	28	28	5.783420794	7.375398618	7.854841316	1.386805426	1.579047509	1.236488852	100	DOWN_U_UP_D
Name=AVIN_RS04795;locus_tag=AVIN_RS04795;old_locus_tag=Avin_10570 Integral membrane protein TerC family	2.322789282	6.730310901	9.45E-111	3.68E-109	3783	3060	3786	778	667	766	155.1679494	162.3648904	213.945534	34.80434263	37.61516745	33.82680217	100	DOWN_U_UP_D
Name=rpsP;locus_tag=AVIN_RS18040;old_locus_tag=Avin_39560 ribosomal protein S16	2.342020565	7.415169574	1.87E-196	2.20E-194	6792	5399	5140	1311	993	1224	278.5886102	286.4732168	290.4595997	58.64844883	55.99979201	54.05222696	100	DOWN_U_UP_D
Name=AVIN_RS05595;locus_tag=AVIN_RS05595;old_locus_tag=Avin_12340 2-oxoglutarate and Fe(II)-dependent dioxygenase	2.391664242	6.134804263	4.48E-156	3.47E-154	2674	2136	2326	511	399	501	109.6799092	113.3370608	131.4414453	22.8599217	22.501427	22.12431839	100	DOWN_U_UP_D
Name=AVIN_RS11730;locus_tag=AVIN_RS11730;old_locus_tag=Avin_25610 pyoverdine biosynthesis regulatory protein-TauD/TfdA family protein	2.400255598	6.812330019	6.06E-141	3.92E-139	5057	3725	2857	753	627	867	207.4238224	197.6500709	161.4480693	33.68595116	35.35938529	38.2869941	100	DOWN_U_UP_D
Name=AVIN_RS05255;locus_tag=AVIN_RS05255;old_locus_tag=Avin_11570 Integral membrane protein, TerC family	2.403041981	4.309633238	6.91E-104	2.41E-102	816	601	613	161	100	135	33.4700097	31.88931345	34.6404153	7.202441085	5.639455389	5.961642679	100	DOWN_U_UP_D
Name=AVIN_RS11640;locus_tag=AVIN_RS11640;old_locus_tag=Avin_25410 JmjC-domain protein	2.432903748	6.718305067	3.14E-160	2.64E-158	4398	3687	2776	708	603	749	180.3935082	195.6337748	156.8707877	31.67284651	34.005916	33.07607679	100	DOWN_U_UP_D
Name=AVIN_RS09360;locus_tag=AVIN_RS09360;old_locus_tag=Avin_60190 "tRNA-Val	2.43352059	2.254681964	7.50E-36	6.54E-35	211	128	147	27	24	41	8.654622607	6.791733979	8.306918514	1.207862791	1.353469293	1.810572962	100	DOWN_U_UP_D
Name=AVIN_RS08295;locus_tag=AVIN_RS08295;old_locus_tag=Avin_18090 conserved hypothetical protein	2.436657787	6.774278218	4.64E-123	2.33E-121	3996	3187	3928	823	580	744	163.9046063	169.103564	221.9699042	36.81744728	32.70884126	32.85527521	100	DOWN_U_UP_D
Name=rpmE;locus_tag=AVIN_RS20675;old_locus_tag=Avin_45340 ribosomal protein L31	2.450711887	6.187368656	1.51E-134	8.49E-133	3392	2201	2006	565	346	512	139.1302364	116.7859882	113.3583574	25.27564729	19.51251565	22.61008187	100	DOWN_U_UP_D
Name=AVIN_RS20510;locus_tag=AVIN_RS20510;old_locus_tag=Avin_44970 TonB-dependent siderophore receptor	2.479536685	4.818527668	1.06E-102	3.59E-101	1019	910	952	194	175	166	41.79649496	48.28498376	53.79718657	8.678717829	9.869046931	7.33061248	100	DOWN_U_UP_D
Name=AVIN_RS11725;locus_tag=AVIN_RS11725;old_locus_tag=Avin_25600 L-ornithine N5-oxygenase-PvdA-like protein	2.494165776	6.1475587	1.31E-112	5.33E-111	3264	2496	1670	462	401	472	133.8800388	132.4388126	94.37111509	20.66787442	22.61421611	20.84366922	100	DOWN_U_UP_D
Name=AVIN_RS05250;locus_tag=AVIN_RS05250;old_locus_tag=Avin_11560 hypothetical protein	2.512160232	2.357860835	2.14E-39	2.05E-38	191	159	173	44	23	28	7.834279232	8.436607052	9.776169407	1.968368992	1.29707474	1.236488852	100	DOWN_U_UP_D
Name=AVIN_RS01890;locus_tag=AVIN_RS01890;old_locus_tag=Avin_03960 conserved hypothetical protein"	2.519273019	3.703792085	2.88E-61	4.47E-60	478	373	485	102	56	86	19.60620666	19.7915373	27.40718013	4.563037209	3.158095018	3.797787188	100	DOWN_U_UP_D
Name=AVIN_RS20520;locus_tag=AVIN_RS20520;old_locus_tag=Avin_44990 Prevent-host-death family protein	2.562403935	2.131508126	7.68E-28	5.22E-27	152	190	106	22	28	28	6.234609651	10.08148012	5.990022874	0.984184496	1.579047509	1.236488852	100	DOWN_U_UP_D
Name=AVIN_RS23015;locus_tag=AVIN_RS23015;old_locus_tag=Avin_50340 ABC transporter substrate-binding protein	2.591167469	5.712189908	6.39E-116	2.81E-114	2231	1532	1715	365	310	252	91.50930349	81.28856606	96.91404933	16.3285155	17.48231171	11.12839967	100	DOWN_U_UP_D
Name=AVIN_RS01740;locus_tag=AVIN_RS01740;old_locus_tag=Avin_03610 ROK (Repressor, ORF, Kinase) domain protein	2.603622889	5.476871199	6.41E-135	3.64E-133	2125	1282	1307	275	208	308	87.1614836	68.02346063	73.85811223	12.3023062	11.73006721	13.60137737	100	DOWN_U_UP_D
Name=AVIN_RS11460;locus_tag=AVIN_RS11460;old_locus_tag=Avin_60260 "tRNA-Gly	2.613589922	3.428421502	7.70E-58	1.12E-56	366	340	403	61	60	68	15.01228376	18.04054338	22.77338885	2.728875194	3.383673234	3.002901498	100	DOWN_U_UP_D
Name=AVIN_RS26135;locus_tag=AVIN_RS26135;old_locus_tag=Avin_28690 hypothetical protein	2.686994364	3.783603404	6.70E-71	1.24E-69	531	384	523	74	66	92	21.78011661	20.37520194	29.55454682	3.310438759	3.722040557	4.062749085	100	DOWN_U_UP_D
Name=AVIN_RS24405;locus_tag=AVIN_RS24405 cupin	2.690930852	2.944820021	2.07E-65	3.45E-64	328	250	230	44	43	41	13.45363135	13.26510543	12.99721944	1.968368992	2.424965817	1.810572962	100	DOWN_U_UP_D
Name=AVIN_RS13910;locus_tag=AVIN_RS13910;old_locus_tag=Avin_60540 tRNA-Glu	2.694344711	4.175941546	5.02E-96	1.48E-94	808	498	605	124	82	97	33.14187235	26.42409001	34.1883381	5.547221705	4.624353419	4.283550666	100	DOWN_U_UP_D
Name=AVIN_RS22595;locus_tag=AVIN_RS22595;old_locus_tag=Avin_49420 hypothetical protein	2.694821732	1.937635893	3.16E-25	1.97E-24	133	94	167	31	12	21	5.455283444	4.987679641	9.437111509	1.386805426	0.676734647	0.927366639	100	DOWN_U_UP_D
Name=AVIN_RS11645;locus_tag=AVIN_RS11645;old_locus_tag=Avin_25420 PvdJ/PvdD/PvdP-like protei	2.719443181	6.873394947	2.06E-195	2.37E-193	5303	4074	3128	684	556	697	217.5140459	216.168158	176.7621844	30.5991907	31.35537196	30.77974035	100	DOWN_U_UP_D
Name=AVIN_RS06440;locus_tag=AVIN_RS06440;old_locus_tag=Avin_60110 "tRNA-Pro	2.721847293	5.548059918	3.00E-59	4.47E-58	2143	1000	1819	209	246	312	87.89979264	53.06042171	102.7910529	9.349752713	13.87306026	13.77801864	100	DOWN_U_UP_D
Name=AVIN_RS24400;locus_tag=AVIN_RS24400;old_locus_tag=Avin_09640 ABC transporter, transmembrane region, ATP binding component	2.725818985	4.496801691	2.28E-109	8.74E-108	814	784	763	153	96	124	33.38797537	41.59937062	43.11686276	6.844555813	5.413877174	5.475879202	100	DOWN_U_UP_D
Name=pilO;locus_tag=AVIN_RS20645;old_locus_tag=Avin_45280 Pilus assembly protein	2.795626446	4.119538409	2.88E-115	1.22E-113	751	529	569	102	87	84	30.80389373	28.06896308	32.15399071	4.563037209	4.906326189	3.709466556	100	DOWN_U_UP_D
Name=AVIN_RS02845;locus_tag=AVIN_RS02845;old_locus_tag=Avin_60040 tRNA-Thr	2.800938128	5.86395965	1.81E-97	5.52E-96	2133	1647	2325	301	305	303	87.48962095	87.39051456	131.3849357	13.46543333	17.20033894	13.38057579	100	DOWN_U_UP_D
Name=rpmB;locus_tag=AVIN_RS21975;old_locus_tag=Avin_48050 ribosomal protein L28	2.828708374	6.792143089	1.06E-260	2.38E-258	4779	3602	3466	652	470	596	196.0210495	191.123639	195.862446	29.16764961	26.50544033	26.31954842	100	DOWN_U_UP_D
Name=AVIN_RS12830;locus_tag=AVIN_RS12830;old_locus_tag=Avin_28110 conserved hypothetical protein	2.841046733	7.804109264	1.37E-245	2.59E-243	10361	7287	6458	1282	923	1239	424.9788855	386.651293	364.9393181	57.35111472	52.05217324	54.7146317	100	DOWN_U_UP_D
Name=rpmG;locus_tag=AVIN_RS21970;old_locus_tag=Avin_48040 Ribosomal protein L33	2.848461856	5.749054024	1.25E-217	1.85E-215	2284	1787	1679	287	243	291	93.68321344	94.8189736	94.87970194	12.83913411	13.7038766	12.850652	100	DOWN_U_UP_D
Name=AVIN_RS00140;locus_tag=AVIN_RS00140;old_locus_tag=Avin_00180 peptidoglycan-binding LysM protein	2.867862245	4.006563103	2.21E-83	5.23E-82	835	457	453	85	81	74	34.24933591	24.24861272	25.59887134	3.802531007	4.567958865	3.267863395	100	DOWN_U_UP_D
Name=AVIN_RS11550;locus_tag=AVIN_RS11550;old_locus_tag=Avin_60570 tRNA-Cys	2.978523608	5.668349341	4.46E-192	5.01E-190	2023	1653	1778	257	213	247	82.97773239	87.70887709	100.4741573	11.49706434	12.01203998	10.90759809	100	DOWN_U_UP_D
Name=AVIN_RS02835;locus_tag=AVIN_RS02835;old_locus_tag=Avin_60020 tRNA-Tyr	3.009078237	7.013470637	1.46E-240	2.55E-238	5279	4051	4575	612	504	676	216.5296339	214.9477683	258.5316476	27.37822325	28.42285516	29.85237371	100	DOWN_U_UP_D
Name=AVIN_RS22660;locus_tag=AVIN_RS22660;old_locus_tag=Avin_49570 transcriptional regulatory protein, MerR family	3.047494045	3.607606239	1.63E-103	5.64E-102	490	416	410	54	40	71	20.09841269	22.07313543	23.1689564	2.415725581	2.255782156	3.135382446	100	DOWN_U_UP_D
Name=AVIN_RS11660;locus_tag=AVIN_RS11660;old_locus_tag=Avin_25450 conserved hypothetical protein	3.052761042	5.569546627	8.81E-191	9.45E-189	2122	1715	1346	235	198	205	87.0384321	90.99862323	76.06198857	10.51287984	11.16612167	9.05286481	100	DOWN_U_UP_D
Name=AVIN_RS23025;locus_tag=AVIN_RS23025;old_locus_tag=Avin_50370 Aspartate racemase	3.10586254	7.914249754	3.84E-187	3.93E-185	10058	8087	8057	1195	1032	888	412.5506833	429.0996304	455.2982481	53.4591124	58.19917962	39.21436074	100	DOWN_U_UP_D
Name=htpX;locus_tag=AVIN_RS07040;old_locus_tag=Avin_15400 protease HtpX heat shock	3.121453594	6.023615129	5.20E-250	1.02E-247	2955	2183	1998	288	259	291	121.2057337	115.8309006	112.9062802	12.88386977	14.60618946	12.850652	100	DOWN_U_UP_D
Name=cpdA;locus_tag=AVIN_RS19830;old_locus_tag=Avin_43500 cyclic 3,5-nucleotide monophosphate metallophosphodiesterase	3.131740803	4.448701017	5.83E-140	3.72E-138	1056	666	684	90	68	123	43.3141302	35.33824086	38.65260043	4.026209302	3.834829665	5.431718886	100	DOWN_U_UP_D
Name=AVIN_RS01550;locus_tag=AVIN_RS01550;old_locus_tag=Avin_03190 conserved hypothetical protein	3.150781569	3.393561177	3.53E-97	1.07E-95	477	330	342	40	48	44	19.5651895	17.50993916	19.32630022	1.789426356	2.706938587	1.94305391	100	DOWN_U_UP_D
Name=AVIN_RS11720;locus_tag=AVIN_RS11720;old_locus_tag=Avin_25580 Non-ribosomal peptide synthase, PvdJ(2)-like	3.161770395	11.23145693	1.11E-265	2.61E-263	110869	86684	67761	10673	8873	10693	4547.532483	4599.489595	3829.150377	477.4636876	500.3888767	472.2062605	100	DOWN_U_UP_D
Name=ompR;locus_tag=AVIN_RS02405;old_locus_tag=Avin_05120 two-component response regulator OmpR	3.188683325	6.656095955	2.44E-294	8.23E-292	4201	3392	3422	471	356	423	172.3131259	179.9809504	193.3760215	21.07049535	20.07646119	18.67981373	100	DOWN_U_UP_D
Name=AVIN_RS02840;locus_tag=AVIN_RS02840;old_locus_tag=Avin_60030 tRNA-Gly	3.207172263	6.701011921	4.22E-233	7.11E-231	4386	3152	3831	436	380	456	179.9013022	167.2464492	216.4884682	19.50474729	21.42993048	20.13710416	100	DOWN_U_UP_D
Name=AVIN_RS11715;locus_tag=AVIN_RS11715;old_locus_tag=Avin_25570 Non-ribosomal peptide synthase, PvdD/PvdJ-like	3.222805512	11.40351183	1.23E-270	3.06E-268	125791	98150	76331	11700	9581	11523	5159.590675	5207.880391	4313.438075	523.4072093	540.3162208	508.8593229	100	DOWN_U_UP_D
Name=AVIN_RS13915;locus_tag=AVIN_RS13915;old_locus_tag=Avin_60530 tRNA-Ala	3.241303802	5.450681881	8.55E-154	6.51E-152	1883	1250	1664	161	155	208	77.23532876	66.32552714	94.03205719	7.202441085	8.741155853	9.185345758	100	DOWN_U_UP_D
Name=AVIN_RS11750;locus_tag=AVIN_RS11750;old_locus_tag=Avin_25650 Non-ribosomal peptide synthase:Amino acid adenylation	3.31357005	9.380803236	8.01E-271	2.10E-268	32724	23382	18601	2828	2153	2663	1342.24583	1240.65878	1051.135995	126.5124434	121.4174745	117.5989219	100	DOWN_U_UP_D
Name=AVIN_RS11735;locus_tag=AVIN_RS11735;old_locus_tag=Avin_25620 Thioesterase	3.331483243	8.390984185	8.11E-227	1.32E-224	16936	11665	9169	1326	979	1524	694.66677	618.9498192	518.1369786	59.31948372	55.21026826	67.3003218	100	DOWN_U_UP_D
Name=AVIN_RS25975;locus_tag=AVIN_RS25975 hypothetical protein	3.369452852	1.820560138	2.26E-47	2.63E-46	151	114	120	12	14	12	6.193592482	6.048888075	6.78115797	0.536827907	0.789523754	0.529923794	100	DOWN_U_UP_D
Name=fhuB;locus_tag=AVIN_RS23020;old_locus_tag=Avin_50350 iron(III)-siderophore ABC transporter permease	3.393291801	7.508468262	4.32E-158	3.46E-156	8192	5547	6500	740	693	521	336.0126464	294.3261592	367.3127234	33.10438759	39.08142585	23.00752471	100	DOWN_U_UP_D
Name=AVIN_RS13920;locus_tag=AVIN_RS13920;old_locus_tag=Avin_60520 tRNA-Glu	3.394693678	6.311003905	1.82E-202	2.39E-200	3604	2285	2939	280	268	313	147.8258762	121.2430636	166.0818606	12.5259845	15.11374044	13.82217895	100	DOWN_U_UP_D
Name=AVIN_RS11745;locus_tag=AVIN_RS11745;old_locus_tag=Avin_25640 Diaminobutyrate-2-oxoglutarate aminotransferase	3.447152003	7.302883713	2.36E-272	6.56E-270	7742	5756	4327	594	472	597	317.5549205	305.4157874	244.5172545	26.57298139	26.61822944	26.36370874	100	DOWN_U_UP_D
Name=AVIN_RS13925;locus_tag=AVIN_RS13925;old_locus_tag=Avin_60510 tRNA-Ala	3.465330727	5.747857638	8.05E-201	9.99E-199	2538	1552	1932	209	168	181	104.1015743	82.34977449	109.1766433	9.349752713	9.474285054	7.993017222	100	DOWN_U_UP_D
Name=AVIN_RS20650;locus_tag=AVIN_RS20650;old_locus_tag=Avin_45290 Fimbrial assembly protein	3.468002411	4.875664955	3.82E-223	6.01E-221	1294	998	983	94	99	111	53.07621637	52.95430087	55.54898571	4.205151938	5.583060835	4.901795092	100	DOWN_U_UP_D
Name=AVIN_RS23030;locus_tag=AVIN_RS23030;old_locus_tag=Avin_50380 MbtH-like protein	3.499042666	6.846764085	8.97E-252	1.84E-249	4694	4087	3992	476	354	339	192.5345901	216.8579435	225.5865218	21.29417364	19.96367208	14.97034717	100	DOWN_U_UP_D
Name=AVIN_RS11710;locus_tag=AVIN_RS11710;old_locus_tag=Avin_25560 Non-ribosomal peptide synthase, PvdD-like	3.539373222	10.61160346	0	0	73577	56768	46260	5479	4455	5597	3017.920225	3012.13402	2614.136398	245.1066752	251.2377376	247.1652895	100	DOWN_U_UP_D
Name=AVIN_RS11740;locus_tag=AVIN_RS11740;old_locus_tag=Avin_25630 MbtH-like protein	3.632450501	8.865542221	1.06E-304	4.18E-302	23615	15973	13686	1510	1147	1731	968.6204401	847.534116	773.3910665	67.55084496	64.68455331	76.44150725	100	DOWN_U_UP_D
Name=AVIN_RS03325;locus_tag=AVIN_RS03325;old_locus_tag=Avin_07110 conserved hypothetical protein	3.635359035	6.148188777	5.88E-202	7.50E-200	2674	2390	2800	229	202	230	109.6799092	126.8144079	158.2270193	10.24446589	11.39169989	10.15687271	100	DOWN_U_UP_D
Name=AVIN_RS20655;locus_tag=AVIN_RS20655;old_locus_tag=Avin_45300 Type IV pilus assembly protein	3.762962051	6.102302836	8.83E-282	2.78E-279	3356	2134	2353	228	167	196	137.6536183	113.2309399	132.9672059	10.19973023	9.4178905	8.655421964	100	DOWN_U_UP_D
Name=pilV;locus_tag=AVIN_RS05365;old_locus_tag=Avin_11840 type IV pilus assembly transmembrane protein, PilV-like protein	3.814988193	5.057994749	1.28E-256	2.75E-254	1628	1085	1099	101	77	99	66.77595073	57.57055755	62.10410508	4.51830155	4.34238065	4.371871298	100	DOWN_U_UP_D
Name=AVIN_RS11665;locus_tag=AVIN_RS11665;old_locus_tag=Avin_25460 hypothetical protein	3.831098141	4.597475164	1.89E-163	1.65E-161	1213	719	840	60	78	59	49.7538257	38.15044321	47.46810579	2.684139535	4.398775204	2.605458652	100	DOWN_U_UP_D
Name=AVIN_RS11755;locus_tag=AVIN_RS11755;old_locus_tag=Avin_25660 RNA polymerase sigma factor, ECF subfamily, PvdS-like	3.954674226	6.153336715	0	0	3416	2446	2322	181	161	198	140.1146485	129.7857915	131.2154067	8.097154263	9.079523177	8.743742597	100	DOWN_U_UP_D
Name=AVIN_RS25970;locus_tag=AVIN_RS25970 hypothetical protein	4.020893722	5.826512535	8.76096975712845e-316	3.75606667044225e-313	2360	2110	1991	148	118	147	96.80051826	111.9574898	112.5107127	6.620877519	6.654557359	6.491566473	100	DOWN_U_UP_D
Name=mtgA;locus_tag=AVIN_RS01430;old_locus_tag=Avin_02950 monofunctional biosynthetic peptidoglycan transglycosylase	4.064530681	5.786628701	6.22E-303	2.26E-300	2816	1848	1746	126	113	151	115.5043472	98.05565932	98.66584847	5.636693023	6.37258459	6.668207738	100	DOWN_U_UP_D
Name=gshB;locus_tag=AVIN_RS01540;old_locus_tag=Avin_03170 glutathione synthase	4.099624798	6.233756656	0	0	3466	2497	2695	200	140	181	142.1655069	132.491873	152.2935061	8.947131782	7.895237545	7.993017222	100	DOWN_U_UP_D
Name=AVIN_RS11705;locus_tag=AVIN_RS11705;old_locus_tag=Avin_25550 TonB-dependent siderophore receptor/ferripyoverdine receptor	4.280933109	9.054706946	0	0	23142	19549	18556	1047	978	1228	949.2193193	1037.278184	1048.593061	46.83823488	55.15387371	54.22886822	100	DOWN_U_UP_D
Name=radC;locus_tag=AVIN_RS01425;old_locus_tag=Avin_02940 P-pantothenate cysteine ligase / P-pantothenoylcysteine decarboxylase	4.307872298	6.75152033	0	0	5356	3604	3619	215	173	263	219.6879558	191.2297598	204.5084225	9.618166666	9.756257823	11.61416315	100	DOWN_U_UP_D
Name=AVIN_RS26470;locus_tag=AVIN_RS26470 transposase	4.317143467	6.149803218	8.90721308948433e-319	4.20064167323818e-316	3335	2326	2575	147	150	125	136.7922578	123.4185409	145.5123481	6.57614186	8.459183084	5.520039518	100	DOWN_U_UP_D
Name=AVIN_RS24485;locus_tag=AVIN_RS24485;old_locus_tag=Avin_12104 fimbrial protein	4.400888475	4.344716064	7.74E-171	7.15E-169	901	613	836	43	33	39	36.95646905	32.52603851	47.24206719	1.923633333	1.861020278	1.72225233	100	DOWN_U_UP_D
Name=AVIN_RS09215;locus_tag=AVIN_RS09215;old_locus_tag=Avin_20070ComEA-related protein	4.42166137	5.76901268	1.48E-222	2.25E-220	3040	1838	1585	100	114	87	124.692193	97.5250551	89.56779486	4.473565891	6.428979144	3.841947505	100	DOWN_U_UP_D
Name=AVIN_RS05360;locus_tag=AVIN_RS05360;old_locus_tag=Avin_11830 type IV PilE-like pilus assembly protein	4.498997184	5.755498472	0	0	2495	1829	1970	113	79	95	102.337836	97.04751131	111.32401	5.055129457	4.455169757	4.195230034	100	DOWN_U_UP_D
Name=AVIN_RS08135;locus_tag=AVIN_RS08135;old_locus_tag=Avin_17720 conserved hypothetical protein	4.727716896	3.040140123	1.16E-123	5.87E-122	367	282	310	15	14	8	15.05330093	14.96303892	17.51799142	0.671034884	0.789523754	0.353282529	100	DOWN_U_UP_D
Name=pilG;locus_tag=AVIN_RS01545;old_locus_tag=Avin_03180 type IV pili response regulator, PilG	5.079429349	5.586410609	0	0	2467	1516	1740	68	46	59	101.1893553	80.43959931	98.32679057	3.042024806	2.594149479	2.605458652	100	DOWN_U_UP_D
